# Supplementary material for: Adjusting for switches to multiple treatments: Should switches be handled separately or combined?
Source: Stat Methods Med Res. 2025 Jan 17;34(2):322–35. doi: 10.1177/09622802241300049 (PMC11874486; doi:10.1177/09622802241300049)
Supplement: sj-txt-2-smm-10.1177_09622802241300049 - Supplemental material for Adjusting for switches to multiple treatments: Should switches be handled separately or combined? [file sj-txt-2-smm-10.1177_09622802241300049.txt]

Appendix 11: Methods program and Simulation code
*Note that the stgest and survsim commands will need to be installed to run the methods programs and simulation code. This can be done by using the following commands;
net sj 2-2 st0014
ssc install survsim

Methods programs
*Run methods programs as ado files prior to running the simulation or save in a folder and set ado path
ITT
program define itt_Redstar, rclass
version 14.2
syntax [varlist] [if] [in] [, admin(real 730) adminpps(real 730)]
***Naive - ITT***
***Cox Proportional Hazards Analysis***
stcox trtrand
return scalar itt_cox_hr = exp(_b[trtrand])
return scalar itt_cox_hr_SE = exp(_b[trtrand])*_se[trtrand]
return scalar itt_cox_hr_LB = exp((_b[trtrand])-(1.96*_se[trtrand])) 
return scalar itt_cox_hr_UB = exp((_b[trtrand])+(1.96*_se[trtrand]))

***some information***
preserve
collapse (max) trtrand bprog timeOS2 xotime xo cattime catevent died cens timePFSobs admin progressed, by(id)
summ progressed
return scalar prog_number=r(mean)*r(N)
summ progressed if trtrand==0
return scalar prog_number_con=r(mean)*r(N)
return scalar con_number=r(N)
summ cens if trtrand==0 & xo==1
return scalar cens_number_xo=r(mean)*r(N)
summ catevent
return scalar cat_number = r(mean)*r(N)
summ catevent if trtrand==0 & xo==1
return scalar cat_number_xo = r(mean)*r(N)
summ catevent if trtrand==0 & xo!=1
return scalar cat_number_noxo = r(mean)*r(N)

***survival analysis***
stset timeOS2, failure(died) id(id)
***RMST stci***
	stci if trtrand==0, rmean
	return scalar itt_stci_con_mean = r(rmean)
	return scalar itt_stci_con_lb = r(lb)
	return scalar itt_stci_con_ub = r(ub)
	return scalar itt_stci_con_se = r(se)
	
***FPM HR***
capture stpm2 trtrand, scale(h) df(4) lininit iterate(200)
if e(converged)==. | e(converged)==0 {
	capture stpm2 trtrand, scale(h) df(3) lininit iterate(200)
	if e(converged)==. | e(converged)==0 {
	capture stpm2 trtrand, scale(h) df(2) lininit iterate(200)
	if e(converged)==. | e(converged)==0 {
	capture stpm2 trtrand, scale(h) df(1) lininit iterate(200)
}
}
}	
return scalar itt_fpm_hr = exp(_b[trtrand])
return scalar itt_fpm_hr_SE = exp(_b[trtrand])*_se[trtrand]
return scalar itt_fpm_hr_LB = exp((_b[trtrand])-(1.96*_se[trtrand])) 
return scalar itt_fpm_hr_UB = exp((_b[trtrand])+(1.96*_se[trtrand]))
return scalar zittnl = _b[trtrand] / _se[trtrand]
gen conv1 = e(converged)
summ conv1
return scalar itt_fpm_hr_conv = r(mean)

***FPM RMST***

capture stpm2 if trtrand==1, scale(h) df(4) lininit iterate(200)
if e(converged)==. | e(converged)==0 {
	capture stpm2 if trtrand==1, scale(h) df(3) lininit iterate(200)
	if e(converged)==. | e(converged)==0 {
	capture stpm2 if trtrand==1, scale(h) df(2) lininit iterate(200)
	if e(converged)==. | e(converged)==0 {
	capture stpm2 if trtrand==1, scale(h) df(1) lininit iterate(200)
}
}
}		
gen conv2 = e(converged)	
summ conv2
return scalar exp_fpm_conv = r(mean)

capture stpm2 if trtrand==0, scale(h) df(4) lininit iterate(200)
if e(converged)==. | e(converged)==0 {
	capture stpm2 if trtrand==0, scale(h) df(3) lininit iterate(200)
	if e(converged)==. | e(converged)==0 {
	capture stpm2 if trtrand==0, scale(h) df(2) lininit iterate(200)
	if e(converged)==. | e(converged)==0 {
	capture stpm2 if trtrand==0, scale(h) df(1) lininit iterate(200)
}
}
}		
gen conv3 = e(converged)	
capture predict meansurv, rmst tmax(`admin') ci
if _rc!=0 {
capture predict meansurv, rmst tmax(`admin')
summ meansurv
return scalar itt_auc_con=r(mean)
}
capture predict meansurv2, rmst tmax(`admin') ci
if _rc==0 {
summ meansurv2
return scalar itt_auc_con=r(mean)
summ meansurv2_lci
return scalar itt_auc_con_LB=r(mean)
summ meansurv2_uci
return scalar itt_auc_con_UB=r(mean)
}
summ conv3
return scalar itt_auc_con_conv = r(mean)
restore	
end

IPCW-S (separate)
*IPCW - one model multinomial logit separate effects (probability of not switching)
program define ipcw_Redstar_1MST1T20P_sw_uw, rclass
version 14.2
syntax [varlist] [if] [in] [, admin(real 730) adminpps(real 730)]

***IPCW***
preserve
***we have used time dependent switching in all of our scenarios so tdxo will always equal 1
if tdxo==1 {

by id: drop if timeOS3 >(xotime) 
by id: replace finalobs = 0
by id: replace finalobs = 1 if _n==_N
gen infcens=0
replace infcens=1 if xotdc==1 & trtrand==0
by id: replace died=. if (infcens==1 | cens==1)
sort id timeOS3
by id: gen catlag = cattdc[_n-1]
replace catlag=0 if catlag==.

***Deriving IPCWs***
summ timeOS3 if infcens==1
return scalar mink = r(min)
return scalar maxk = r(max)
_pctile timeOS3 if infcens==1, percentile(33,66)
if r(r1)== return(mink) {
capture rcsgen timeOS3, df(2) if2(infcens==1) gen(spline)
}
_pctile timeOS3 if infcens==1, percentile(33,66)
if r(r2)==return(maxk) {
capture rcsgen timeOS3, df(2) if2(infcens==1) gen(spline)
}
_pctile timeOS3 if infcens==1, percentile(33,66)
if r(r1)!=return(mink) & r(r2)!= return(maxk) {
capture rcsgen timeOS3, df(3) if2(infcens==1) gen(spline)
}

drop spline*

*create explanatory variables for the model
sort id obsno
gen visit1to6 = 0
by id: replace visit1to6 = 1 if ((timePFSobs)==timeOS3|(timePFSobs+21)==timeOS3|(timePFSobs+42)==timeOS3|(timePFSobs+63)==timeOS3|(timePFSobs+84)==timeOS3|(timePFSobs+105)==timeOS3)

gen goodprognomlag = 0
replace goodprognomlag = 1 if bprog==0 & catlag==0
gen badprognomlag = 0
replace badprognomlag = 1 if bprog==1 & catlag==0
gen goodprogmlag = 0
replace goodprogmlag = 1 if bprog==0 & catlag==1
gen badprogmlag = 0
replace badprogmlag = 1 if bprog==1 & catlag==1
gen goodprognomlag1to6 = goodprognomlag*visit1to6
gen badprognomlag1to6 = badprognomlag*visit1to6
gen goodprogmlag1to6 = goodprogmlag*visit1to6
gen badprogmlag1to6 = badprogmlag*visit1to6

***create weights for treatments 1 & 2***
*generate a variable to indicate informative censoring for switches to treatment 1 and treatment 2 compared to non-switchers
gen infcensm=1 if xotdc==1 & treat_1==1
bysort id: replace infcensm=0 if xotdc==1 & treat_2==1
bysort id: replace infcensm=0 if xotdc==0
replace infcensm=. if trtrand==1
replace infcensm=2 if xotdc==1 & treat_2==1

by id: replace died=. if (xotdc==1| cens==1)
capture rcsgen timeOS3, df(4) if2(infcens==1) gen(spline1)
	if _rc!=0{
	capture rcsgen timeOS3, df(3) if2(infcens==1) gen(spline1)
	}
	if _rc!=0{
	capture rcsgen timeOS3, df(2) if2(infcens==1) gen(spline1)
		}
*denominator model
sort id obsno
capture mlogit infcensm goodprognomlag1to6 badprognomlag1to6 goodprogmlag1to6 badprogmlag1to6 spline1* if trtrand==0 & visit1to6==1, iterate(200) 

if _rc==0{
gen conv2 = e(converged)
gen omit1 = e(k_autoCns)
gen cds1 = e(N_cds)
gen cdf1 = e(N_cdf)

sum conv2
return scalar ipcwn2_conv = r(mean)
summ omit1
return scalar ipcwn1_omit = r(mean)
summ cds1
return scalar ipcwn1_cds = r(mean)
summ cdf1
return scalar ipcwn1_cdf = r(mean)

predict ptrtrec if e(sample), pr outcome(0)
replace ptrtrec=1-ptrtrec if e(sample)
**The above code estimates the probability of each individual recieving crossover treatment (and therefore being informatively censored) each day.  For the IPCW we need the probability of remaining uncensored, so we subtract the probabilities from 1:**
replace ptrtrec=ptrtrec*infcens+(1-ptrtrec)*(1-infcens)
replace ptrtrec=1 if ptrtrec==.
**Now we estimate each individual's probability of their complete censoring history up to each day**
sort id obsno
by id: replace ptrtrec=ptrtrec*ptrtrec[_n-1] if _n!=1
rename ptrtrec prob_denom
}
if _rc!=0{
return scalar ipcwn2_conv = .
return scalar ipcwn1_omit = .
return scalar ipcwn1_cds = .
return scalar ipcwn1_cdf = .
}

*model numerator
sort id obsno
capture mlogit infcensm bprog spline1* if trtrand==0, iterate(200) 

if _rc==0{
gen conv3 = e(converged)
gen conv4 = conv2*conv3
summ conv4
return scalar ipcwn1_conv = r(mean)

predict ptrtrec if e(sample), pr outcome(0)
replace ptrtrec=1-ptrtrec if e(sample)
**The above code estimates the probability of each individual recieving crossover treatment (and therefore being informatively censored) each day.  For the IPCW we need the probability of remaining uncensored, so we submit the probabilities from 1:**
replace ptrtrec=ptrtrec*infcens+(1-ptrtrec)*(1-infcens)
replace ptrtrec=1 if ptrtrec==.
**Now we estimate each individual's probability of their complete censoring history up to each day**
sort id obsno
by id: replace ptrtrec=ptrtrec*ptrtrec[_n-1] if _n!=1
rename ptrtrec prob_num

***The stabilised weight is derived by dividing the numerator by the denominator:***
gen sweight = prob_num/prob_denom if trtrand==0
gen uweight = 1/ prob_denom if trtrand==0
*** set the weights to 1 in the treatment arm. 
replace sweight = 1 if trtrand==1 
replace uweight = 1 if trtrand==1 
}

if _rc!=0{
return scalar ipcwn1_conv = .
}

***outcome model - MSM - with stabilised weights
capture rcsgen timeOS3, df(4) gen(splineOS)
	if _rc!=0{
	capture rcsgen timeOS3, df(3) gen(splineOS)
	}
	if _rc!=0{
	capture rcsgen timeOS3, df(2) gen(splineOS)
		}
capture logistic died trtrand bprog splineOS*[pw=sweight], cluster(id) iterate(200)

if _rc==0{
return scalar ipcw_cox_hr_sw = exp(_b[trtrand])
return scalar ipcw_cox_hr_SE_sw = exp(_b[trtrand])*_se[trtrand]
return scalar ipcw_cox_hr_LB_sw = exp((_b[trtrand])-(1.96*_se[trtrand])) 
return scalar ipcw_cox_hr_UB_sw = exp((_b[trtrand])+(1.96*_se[trtrand]))

gen conv8 = e(converged)
gen omit3 = e(k_autoCns)
gen cds3 = e(N_cds)
gen cdf3 = e(N_cdf)
summ conv8
return scalar ipcw3_conv_sw = r(mean)
summ omit3
return scalar ipcw3_omit_sw = r(mean)
summ cds3
return scalar ipcw3_cds_sw = r(mean)
summ cdf3
return scalar ipcw3_cdf_sw = r(mean)
drop conv8 omit3 cds3 cdf3

***stabilised weights summary stats***
summ sweight if died!=. & trtrand==0
return scalar ipcw_sweight_min_sw = r(min)
return scalar ipcw_sweight_max_sw = r(max)
return scalar ipcw_sweight_mean_sw = r(mean)
return scalar ipcw_sweight_sd_sw = r(sd)
return scalar ipcw_sweight_cv_sw = r(sd)/r(mean)
}

if _rc!=0{
return scalar ipcw_cox_hr_sw = .
return scalar ipcw_cox_hr_SE_sw = .
return scalar ipcw_cox_hr_LB_sw = . 
return scalar ipcw_cox_hr_UB_sw = .

return scalar ipcw_sweight_min_sw = .
return scalar ipcw_sweight_max_sw = .
return scalar ipcw_sweight_mean_sw = .
return scalar ipcw_sweight_sd_sw = .
return scalar ipcw_sweight_cv_sw = .
}

***outcome model - MSM - with unstabilised weights
capture logistic died trtrand splineOS*[pw=uweight], cluster(id) iterate(200)

if _rc==0{
return scalar ipcw_cox_hr_uw = exp(_b[trtrand])
return scalar ipcw_cox_hr_SE_uw = exp(_b[trtrand])*_se[trtrand]
return scalar ipcw_cox_hr_LB_uw = exp((_b[trtrand])-(1.96*_se[trtrand])) 
return scalar ipcw_cox_hr_UB_uw = exp((_b[trtrand])+(1.96*_se[trtrand]))

gen conv8 = e(converged)
gen omit3 = e(k_autoCns)
gen cds3 = e(N_cds)
gen cdf3 = e(N_cdf)
summ conv8
return scalar ipcw3_conv_uw = r(mean)
summ omit3
return scalar ipcw3_omit_uw = r(mean)
summ cds3
return scalar ipcw3_cds_uw = r(mean)
summ cdf3
return scalar ipcw3_cdf_uw = r(mean)

***unstabilised weights summary stats***
summ uweight if died!=. & trtrand==0
return scalar ipcw_sweight_min_uw = r(min)
return scalar ipcw_sweight_max_uw = r(max)
return scalar ipcw_sweight_mean_uw = r(mean)
return scalar ipcw_sweight_sd_uw = r(sd)
return scalar ipcw_sweight_cv_uw = r(sd)/r(mean)
}

if _rc!=0{
return scalar ipcw_cox_hr_uw = .
return scalar ipcw_cox_hr_SE_uw = .
return scalar ipcw_cox_hr_LB_uw = . 
return scalar ipcw_cox_hr_UB_uw = .

return scalar ipcw_sweight_min_uw = .
return scalar ipcw_sweight_max_uw = .
return scalar ipcw_sweight_mean_uw = .
return scalar ipcw_sweight_sd_uw = .
return scalar ipcw_sweight_cv_uw = .
}

***AUC mean***stabilised weightss***
stset timeOS2 died if infcens==0 [iw=sweight], time0(timeOS3)
***FPM RMST
capture stpm2 bprog if trtrand==0, scale(h) df(4) lininit iterate(200)
if e(converged)==. | e(converged)==0 | _rc!=0 {
	capture stpm2 bprog if trtrand==0, scale(h) df(3) lininit iterate(200)
	if e(converged)==. | e(converged)==0 | _rc!=0 {
	capture stpm2 bprog if trtrand==0, scale(h) df(2) lininit iterate(200)
	if e(converged)==. | e(converged)==0 | _rc!=0 {
	capture stpm2 bprog if trtrand==0, scale(h) df(1) lininit iterate(200)
}
}
}		
gen conv9 = e(converged)	
if e(converged)==1 {
capture predict meansurv, rmst meansurv tmax(`admin') ci
if _rc!=0 {
capture predict meansurv, rmst meansurv tmax(`admin')
sort id obsno
*by id: gen ind=1 if _n==1
summ meansurv 
return scalar ipcw_adj_auc_con_sw=r(mean)
}
capture predict meansurv2, rmst meansurv tmax(`admin') ci
if _rc==0 {
sort id obsno
*by id: gen ind2=1 if _n==1
summ meansurv2 
return scalar ipcw_adj_auc_con_sw=r(mean)
summ meansurv2_lci 
return scalar ipcw_adj_auc_con_LB_sw=r(mean)
summ meansurv2_uci 
return scalar ipcw_adj_auc_con_UB_sw=r(mean)
}
summ conv9
return scalar ipcw_adj_fpm_con_conv_sw = r(mean)
drop conv9 
}
if e(converged)==0 {
return scalar ipcw_adj_fpm_con_conv_sw = 0	
}

***AUC mean***unstabilised weights***
stset timeOS2 died if infcens==0 [iw=uweight], time0(timeOS3)
***FPM RMST
capture stpm2 bprog if trtrand==0, scale(h) df(4) lininit iterate(200)
if e(converged)==. | e(converged)==0 | _rc!=0 {
	capture stpm2 bprog if trtrand==0, scale(h) df(3) lininit iterate(200)
	if e(converged)==. | e(converged)==0 | _rc!=0 {
	capture stpm2 bprog if trtrand==0, scale(h) df(2) lininit iterate(200)
	if e(converged)==. | e(converged)==0 | _rc!=0 {
	capture stpm2 bprog if trtrand==0, scale(h) df(1) lininit iterate(200)
}
}
}		
gen conv9 = e(converged)	
if e(converged)==1 {
capture predict meansurv3, rmst tmax(`admin') ci
if _rc!=0 {
capture predict meansurv3, rmst tmax(`admin')
sort id obsno
by id: gen ind3=1 if _n==1
summ meansurv3 if (ind3==1 & trtrand==0)
return scalar ipcw_adj_auc_con_uw=r(mean)
}
capture predict meansurv4, rmst tmax(`admin') ci
if _rc==0 {
sort id obsno
by id: gen ind4=1 if _n==1
summ meansurv4 if (ind4==1 & trtrand==0)
return scalar ipcw_adj_auc_con_uw=r(mean)
summ meansurv4_lci if (ind4==1 & trtrand==0)
return scalar ipcw_adj_auc_con_LB_uw=r(mean)
summ meansurv4_uci if (ind4==1 & trtrand==0)
return scalar ipcw_adj_auc_con_UB_uw=r(mean)
}
summ conv9
return scalar ipcw_adj_fpm_con_conv_uw = r(mean)
}
if e(converged)==0 {
return scalar ipcw_adj_fpm_con_conv_uw = 0	
}
restore	
}	
End

IPCW-C (combined)
*IPCW - one binary logistic model for treatments 1 and 2 combined
program define ipcw_Redstar_1MT1T2C_sw_uw, rclass
version 14.2
syntax [varlist] [if] [in] [, admin(real 730) adminpps(real 730)]

***IPCW***
preserve
***we have used time dependent switching in all of our scenarios so tdxo will always equal 1
if tdxo==1 {

by id: drop if timeOS3 >(xotime) 
by id: replace finalobs = 0
by id: replace finalobs = 1 if _n==_N
gen infcens=0
replace infcens=1 if xotdc==1 & trtrand==0
by id: replace died=. if (infcens==1 | cens==1)
sort id timeOS3
by id: gen catlag = cattdc[_n-1]
replace catlag=0 if catlag==.

***Deriving IPCWs***
summ timeOS3 if infcens==1
return scalar mink = r(min)
return scalar maxk = r(max)
_pctile timeOS3 if infcens==1, percentile(33,66)
if r(r1)== return(mink) {
capture rcsgen timeOS3, df(2) if2(infcens==1) gen(spline)
}
_pctile timeOS3 if infcens==1, percentile(33,66)
if r(r2)==return(maxk) {
capture rcsgen timeOS3, df(2) if2(infcens==1) gen(spline)
}
_pctile timeOS3 if infcens==1, percentile(33,66)
if r(r1)!=return(mink) & r(r2)!= return(maxk) {
capture rcsgen timeOS3, df(3) if2(infcens==1) gen(spline)
}
drop spline*

*create explanatory variables for the model
sort id obsno
gen visit1to6 = 0
by id: replace visit1to6 = 1 if ((timePFSobs)==timeOS3|(timePFSobs+21)==timeOS3|(timePFSobs+42)==timeOS3|(timePFSobs+63)==timeOS3|(timePFSobs+84)==timeOS3|(timePFSobs+105)==timeOS3)

gen goodprognomlag = 0
replace goodprognomlag = 1 if bprog==0 & catlag==0
gen badprognomlag = 0
replace badprognomlag = 1 if bprog==1 & catlag==0
gen goodprogmlag = 0
replace goodprogmlag = 1 if bprog==0 & catlag==1
gen badprogmlag = 0
replace badprogmlag = 1 if bprog==1 & catlag==1
gen goodprognomlag1to6 = goodprognomlag*visit1to6
gen badprognomlag1to6 = badprognomlag*visit1to6
gen goodprogmlag1to6 = goodprogmlag*visit1to6
gen badprogmlag1to6 = badprogmlag*visit1to6

***create weights**
by id: replace died=. if (xotdc==1| cens==1)
capture rcsgen timeOS3, df(4) if2(infcens==1) gen(spline1)
	if _rc!=0{
	capture rcsgen timeOS3, df(3) if2(infcens==1) gen(spline1)
	}
	if _rc!=0{
	capture rcsgen timeOS3, df(2) if2(infcens==1) gen(spline1)
		}
*denominator model
sort id obsno
capture logistic infcens goodprognomlag1to6 badprognomlag1to6 goodprogmlag1to6 badprogmlag1to6 spline1* if trtrand==0 & visit1to6==1, iterate(200) 

if _rc==0{
gen conv2 = e(converged)
gen omit1 = e(k_autoCns)
gen cds1 = e(N_cds)
gen cdf1 = e(N_cdf)

sum conv2
return scalar ipcwn2_conv = r(mean)
summ omit1
return scalar ipcwn1_omit = r(mean)
summ cds1
return scalar ipcwn1_cds = r(mean)
summ cdf1
return scalar ipcwn1_cdf = r(mean)

predict ptrtrec if e(sample), pr
**The above code estimates the probability of each individual receiving crossover treatment (and therefore being informatively censored) each day.  For the IPCW we need the probability of remaining uncensored, so we subtract the probabilities from 1:**
replace ptrtrec=ptrtrec*infcens+(1-ptrtrec)*(1-infcens)
replace ptrtrec=1 if ptrtrec==.
**Now we estimate each individual's probability of their complete censoring history up to each day**
sort id obsno
by id: replace ptrtrec=ptrtrec*ptrtrec[_n-1] if _n!=1
rename ptrtrec prob_denom
}

if _rc!=0{
return scalar ipcwn2_conv = .
return scalar ipcwn1_omit = .
return scalar ipcwn1_cds = .
return scalar ipcwn1_cdf = .
}

*model numerator
sort id obsno
capture logistic infcens bprog spline1* if trtrand==0, iterate(200) 

if _rc==0{
gen conv3 = e(converged)
gen conv4 = conv2*conv3
summ conv4
return scalar ipcwn1_conv = r(mean)

predict ptrtrec if e(sample), pr
**The above code estimates the probability of each individual receiving crossover treatment (and therefore being informatively censored) each day.  For the IPCW we need the probability of remaining uncensored, so we submit the probabilities from 1:**
replace ptrtrec=ptrtrec*infcens+(1-ptrtrec)*(1-infcens)
replace ptrtrec=1 if ptrtrec==.
**Now we estimate each individual's probability of their complete censoring history up to each day**
sort id obsno
by id: replace ptrtrec=ptrtrec*ptrtrec[_n-1] if _n!=1
rename ptrtrec prob_num

***The stabilised weight is derived by dividing the numerator by the denominator:***
gen sweight = prob_num/prob_denom if trtrand==0
gen uweight = 1/ prob_denom if trtrand==0
*** set the weights to 1 in the treatment arm. 
replace sweight = 1 if trtrand==1 
replace uweight = 1 if trtrand==1 
}

if _rc!=0{
return scalar ipcwn1_conv = 0
}

***outcome model - MSM - with stabilised weights
capture rcsgen timeOS3, df(4) gen(splineOS)
	if _rc!=0{
	capture rcsgen timeOS3, df(3) gen(splineOS)
	}
	if _rc!=0{
	capture rcsgen timeOS3, df(2) gen(splineOS)
		}
capture logistic died trtrand bprog splineOS*[pw=sweight], cluster(id) iterate(200)

if _rc==0{
return scalar ipcw_cox_hr_sw = exp(_b[trtrand])
return scalar ipcw_cox_hr_SE_sw = exp(_b[trtrand])*_se[trtrand]
return scalar ipcw_cox_hr_LB_sw = exp((_b[trtrand])-(1.96*_se[trtrand])) 
return scalar ipcw_cox_hr_UB_sw = exp((_b[trtrand])+(1.96*_se[trtrand]))

gen conv8 = e(converged)
gen omit3 = e(k_autoCns)
gen cds3 = e(N_cds)
gen cdf3 = e(N_cdf)
summ conv8
return scalar ipcw3_conv_sw = r(mean)
summ omit3
return scalar ipcw3_omit_sw = r(mean)
summ cds3
return scalar ipcw3_cds_sw = r(mean)
summ cdf3
return scalar ipcw3_cdf_sw = r(mean)
drop conv8 omit3 cds3 cdf3

***stabilised weights summary stats***
summ sweight if died!=. & trtrand==0
return scalar ipcw_sweight_min_sw = r(min)
return scalar ipcw_sweight_max_sw = r(max)
return scalar ipcw_sweight_mean_sw = r(mean)
return scalar ipcw_sweight_sd_sw = r(sd)
return scalar ipcw_sweight_cv_sw = r(sd)/r(mean)
}

if _rc!=0{
return scalar ipcw_cox_hr_sw = .
return scalar ipcw_cox_hr_SE_sw = .
return scalar ipcw_cox_hr_LB_sw = . 
return scalar ipcw_cox_hr_UB_sw = .

return scalar ipcw_sweight_min_sw = .
return scalar ipcw_sweight_max_sw = .
return scalar ipcw_sweight_mean_sw = .
return scalar ipcw_sweight_sd_sw = .
return scalar ipcw_sweight_cv_sw = .
}

***outcome model - MSM - with unstabilised weights
capture logistic died trtrand splineOS*[pw=uweight], cluster(id) iterate(200)

if _rc==0{
return scalar ipcw_cox_hr_uw = exp(_b[trtrand])
return scalar ipcw_cox_hr_SE_uw = exp(_b[trtrand])*_se[trtrand]
return scalar ipcw_cox_hr_LB_uw = exp((_b[trtrand])-(1.96*_se[trtrand])) 
return scalar ipcw_cox_hr_UB_uw = exp((_b[trtrand])+(1.96*_se[trtrand]))

gen conv8 = e(converged)
gen omit3 = e(k_autoCns)
gen cds3 = e(N_cds)
gen cdf3 = e(N_cdf)

summ conv8
return scalar ipcw3_conv_uw = r(mean)
summ omit3
return scalar ipcw3_omit_uw = r(mean)
summ cds3
return scalar ipcw3_cds_uw = r(mean)
summ cdf3
return scalar ipcw3_cdf_uw = r(mean)

***unstabilised weights summary stats***
summ uweight if died!=. & trtrand==0
return scalar ipcw_sweight_min_uw = r(min)
return scalar ipcw_sweight_max_uw = r(max)
return scalar ipcw_sweight_mean_uw = r(mean)
return scalar ipcw_sweight_sd_uw = r(sd)
return scalar ipcw_sweight_cv_uw = r(sd)/r(mean)
}

if _rc!=0{
return scalar ipcw_cox_hr_uw = .
return scalar ipcw_cox_hr_SE_uw = .
return scalar ipcw_cox_hr_LB_uw = . 
return scalar ipcw_cox_hr_UB_uw = .

return scalar ipcw_sweight_min_uw = .
return scalar ipcw_sweight_max_uw = .
return scalar ipcw_sweight_mean_uw = .
return scalar ipcw_sweight_sd_uw = .
return scalar ipcw_sweight_cv_uw = .
}


***AUC mean***stabilised weightss***
stset timeOS2 died if infcens==0 [iw=sweight], time0(timeOS3)
***FPM RMST
capture stpm2 bprog if trtrand==0, scale(h) df(4) lininit iterate(200)
if e(converged)==. | e(converged)==0 | _rc!=0 {
	capture stpm2 bprog if trtrand==0, scale(h) df(3) lininit iterate(200)
	if e(converged)==. | e(converged)==0 | _rc!=0 {
	capture stpm2 bprog if trtrand==0, scale(h) df(2) lininit iterate(200)
	if e(converged)==. | e(converged)==0 | _rc!=0 {
	capture stpm2 bprog if trtrand==0, scale(h) df(1) lininit iterate(200)
}
}
}		
gen conv9 = e(converged)	
if e(converged)==1 {
capture predict meansurv, rmst meansurv tmax(`admin') ci
if _rc!=0 {
capture predict meansurv, rmst meansurv tmax(`admin')
sort id obsno
*by id: gen ind=1 if _n==1
summ meansurv
return scalar ipcw_adj_auc_con_sw=r(mean)
}
capture predict meansurv2, rmst meansurv tmax(`admin') ci
if _rc==0 {
sort id obsno
*by id: gen ind2=1 if _n==1
summ meansurv2 
return scalar ipcw_adj_auc_con_sw=r(mean)
summ meansurv2_lci 
return scalar ipcw_adj_auc_con_LB_sw=r(mean)
summ meansurv2_uci 
return scalar ipcw_adj_auc_con_UB_sw=r(mean)
}
summ conv9
return scalar ipcw_adj_fpm_con_conv_sw = r(mean)
drop conv9 
}
if e(converged)==0{
return scalar ipcw_adj_fpm_con_conv_sw = 0	
}


***AUC mean***unstabilised weights***
stset timeOS2 died if infcens==0 [iw=uweight], time0(timeOS3)
***FPM RMST
capture stpm2 bprog if trtrand==0, scale(h) df(4) lininit iterate(200)
if e(converged)==. | e(converged)==0 | _rc!=0 {
	capture stpm2 bprog if trtrand==0, scale(h) df(3) lininit iterate(200)
	if e(converged)==. | e(converged)==0 | _rc!=0 {
	capture stpm2 bprog if trtrand==0, scale(h) df(2) lininit iterate(200)
	if e(converged)==. | e(converged)==0 | _rc!=0 {
	capture stpm2 bprog if trtrand==0, scale(h) df(1) lininit iterate(200)
}
}
}		
gen conv9 = e(converged)	
if e(converged)==1 {
capture predict meansurv3, rmst tmax(`admin') ci
if _rc!=0 {
capture predict meansurv3, rmst tmax(`admin')
sort id obsno
by id: gen ind3=1 if _n==1
summ meansurv3 if (ind3==1 & trtrand==0)
return scalar ipcw_adj_auc_con_uw=r(mean)
}
capture predict meansurv4, rmst tmax(`admin') ci
if _rc==0 {
sort id obsno
by id: gen ind4=1 if _n==1
summ meansurv4 if (ind4==1 & trtrand==0)
return scalar ipcw_adj_auc_con_uw=r(mean)
summ meansurv4_lci if (ind4==1 & trtrand==0)
return scalar ipcw_adj_auc_con_LB_uw=r(mean)
summ meansurv4_uci if (ind4==1 & trtrand==0)
return scalar ipcw_adj_auc_con_UB_uw=r(mean)
}
summ conv9
return scalar ipcw_adj_fpm_con_conv_uw = r(mean)
}
if e(converged)==0 {
return scalar ipcw_adj_fpm_con_conv_uw = 0	
}	
restore	
}	
end


IPCW-A
*IPCW � separate logistic models for each switched to treatment (as described in Appendix I)
program define ipcw_Redstar_SMT1T2_sw_uw, rclass
version 14.2
syntax [varlist] [if] [in] [, admin(real 730) adminpps(real 730)]

***IPCW***
preserve
***we have used time dependent switching in all of our scenarios so tdxo will always equal 1
if tdxo==1 {

by id: drop if timeOS3 >(xotime) 
by id: replace finalobs = 0
by id: replace finalobs = 1 if _n==_N
gen infcens=0
replace infcens=1 if xotdc==1 & trtrand==0
by id: replace died=. if (infcens==1 | cens==1)
sort id timeOS3
by id: gen catlag = cattdc[_n-1]
replace catlag=0 if catlag==.

***Deriving IPCWs***
summ timeOS3 if infcens==1
return scalar mink = r(min)
return scalar maxk = r(max)
_pctile timeOS3 if infcens==1, percentile(33,66)
if r(r1)== return(mink) {
capture rcsgen timeOS3, df(2) if2(infcens==1) gen(spline)
}
_pctile timeOS3 if infcens==1, percentile(33,66)
if r(r2)==return(maxk) {
capture rcsgen timeOS3, df(2) if2(infcens==1) gen(spline)
}
_pctile timeOS3 if infcens==1, percentile(33,66)
if r(r1)!=return(mink) & r(r2)!= return(maxk) {
capture rcsgen timeOS3, df(3) if2(infcens==1) gen(spline)
}

drop spline*

*create explanatory variables for the model
sort id obsno
gen visit1to6 = 0
by id: replace visit1to6 = 1 if ((timePFSobs)==timeOS3|(timePFSobs+21)==timeOS3|(timePFSobs+42)==timeOS3|(timePFSobs+63)==timeOS3|(timePFSobs+84)==timeOS3|(timePFSobs+105)==timeOS3)

gen goodprognomlag = 0
replace goodprognomlag = 1 if bprog==0 & catlag==0
gen badprognomlag = 0
replace badprognomlag = 1 if bprog==1 & catlag==0
gen goodprogmlag = 0
replace goodprogmlag = 1 if bprog==0 & catlag==1
gen badprogmlag = 0
replace badprogmlag = 1 if bprog==1 & catlag==1
gen goodprognomlag1to6 = goodprognomlag*visit1to6
gen badprognomlag1to6 = badprognomlag*visit1to6
gen goodprogmlag1to6 = goodprogmlag*visit1to6
gen badprogmlag1to6 = badprogmlag*visit1to6

***create weights for treatment 1***
*generate a variable to indicate informative censoring for switches to treatment 1 compared to non-switchers
gen infcens1=1 if xotdc==1 & treat_1==1
bysort id: replace infcens1=. if xotdc==1 & treat_2==1
bysort id: replace infcens1=0 if xotdc==0
replace infcens1=. if trtrand==1

by id: replace died=. if (xotdc==1| cens==1)
capture rcsgen timeOS3, df(4) if2(infcens1==1) gen(spline1)
	if _rc!=0{
	capture rcsgen timeOS3, df(3) if2(infcens1==1) gen(spline1)
	}
	if _rc!=0{
	capture rcsgen timeOS3, df(2) if2(infcens1==1) gen(spline1)
		}
*denominator model
sort id obsno
capture logistic infcens1 goodprognomlag1to6 badprognomlag1to6 goodprogmlag1to6 badprogmlag1to6 spline1* if trtrand==0 & visit1to6==1, iterate(200) 

if _rc==0{
gen conv2 = e(converged)
gen omit1 = e(k_autoCns)
gen cds1 = e(N_cds)
gen cdf1 = e(N_cdf)

summ conv2
return scalar ipcwn2_conv = r(mean)
summ omit1
return scalar ipcwn1_omit = r(mean)
summ cds1
return scalar ipcwn1_cds = r(mean)
summ cdf1
return scalar ipcwn1_cdf = r(mean)

predict ptrtrec if e(sample), pr
**The above code estimates the probability of each individual receiving crossover treatment (and therefore being informatively censored) each day.  For the IPCW we need the probability of remaining uncensored, so we subtract the probabilities from 1:**
replace ptrtrec=ptrtrec*infcens1+(1-ptrtrec)*(1-infcens1)
replace ptrtrec=1 if ptrtrec==.
**Now we estimate each individual's probability of their complete censoring history up to each day**
sort id obsno
by id: replace ptrtrec=ptrtrec*ptrtrec[_n-1] if _n!=1
rename ptrtrec prob_denom1
}

if _rc!=0{
return scalar ipcwn2_conv = .
return scalar ipcwn1_omit = .
return scalar ipcwn1_cds = .
return scalar ipcwn1_cdf = .
}

*model numerator
capture logistic infcens1 bprog spline1* if trtrand==0, iterate(200) 

if _rc==0{
gen conv3 = e(converged)
gen conv4 = conv2*conv3
summ conv4
return scalar ipcwn1_conv = r(mean)

predict ptrtrec if e(sample), pr
replace ptrtrec=ptrtrec*infcens1+(1-ptrtrec)*(1-infcens1)
replace ptrtrec=1 if ptrtrec==.
sort id obsno
by id: replace ptrtrec = ptrtrec*ptrtrec[_n-1] if _n!=1
rename ptrtrec prob_num1

***The stabilised weight is derived by dividing the numerator by the denominator:***
gen sweight1 = prob_num1/prob_denom1 if trtrand==0
gen uweight1 = 1/ prob_denom1 if trtrand==0
*** set the weights to 1 in the treatment arm. 
replace sweight1 = 1 if trtrand==1 
replace uweight1 = 1 if trtrand==1 

***create weights for treatment 2***
*generate a variable to indicate informative censoring for switches to treatment 2
gen infcens2=1 if xotdc==1 & treat_2==1
bysort id: replace infcens2=. if xotdc==1 & treat_1==1
bysort id: replace infcens2=0 if xotdc==0
replace infcens2=. if trtrand==1
}

if _rc!=0{
return scalar ipcwn1_conv = 0
}

capture rcsgen timeOS3, df(4) if2(infcens2==1) gen(spline2)
	if _rc!=0{
	capture rcsgen timeOS3, df(3) if2(infcens2==1) gen(spline2)
	}
	if _rc!=0{
	capture rcsgen timeOS3, df(2) if2(infcens2==1) gen(spline2)
		}
		
*denominator model
sort id obsno
capture logistic infcens2 goodprognomlag1to6 badprognomlag1to6 goodprogmlag1to6 badprogmlag1to6 spline2* if trtrand==0 & visit1to6==1, iterate(200) 

if _rc==0{
gen conv5 = e(converged)
gen omit2 = e(k_autoCns)
gen cds2 = e(N_cds)
gen cdf2 = e(N_cdf)

summ conv5
return scalar ipcwn22_conv = r(mean)
summ omit2
return scalar ipcwn22_omit = r(mean)
summ cds2
return scalar ipcwn22_cds = r(mean)
summ cdf2
return scalar ipcwn22_cdf = r(mean)

predict ptrtrec if e(sample), pr
**The above code estimates the probability of each individual receiving crossover treatment (and therefore being informatively censored) each day.  For the IPCW we need the probability of remaining uncensored, so we subtract the probabilities from 1:**
replace ptrtrec=ptrtrec*infcens2+(1-ptrtrec)*(1-infcens2)
replace ptrtrec=1 if ptrtrec==.
**Now we estimate each individual's probability of their complete censoring history up to each day**
sort id obsno
by id: replace ptrtrec=ptrtrec*ptrtrec[_n-1] if _n!=1
rename ptrtrec prob_denom2
}

if _rc!=0{
return scalar ipcwn22_conv = .
return scalar ipcwn22_omit = .
return scalar ipcwn22_cds = .
return scalar ipcwn22_cdf = .
}

*model numerator
capture logistic infcens2 bprog spline2* if trtrand==0, iterate(200) 

if _rc==0{
gen conv6 = e(converged)
gen conv7 = conv5*conv6
summ conv7
return scalar ipcwn21_conv = r(mean)

predict ptrtrec if e(sample), pr
replace ptrtrec=ptrtrec*infcens2+(1-ptrtrec)*(1-infcens2)
replace ptrtrec=1 if ptrtrec==.
sort id obsno
by id: replace ptrtrec = ptrtrec*ptrtrec[_n-1] if _n!=1
rename ptrtrec prob_num2

***The stabilised weight is derived by dividing the numerator by the denominator:***
gen sweight2 = prob_num2/prob_denom2 if trtrand==0
gen uweight2 = 1/ prob_denom2 if trtrand==0
*** set the weights to 1 in the treatment arm. 
replace sweight2 = 1 if trtrand==1 
replace uweight2 = 1 if trtrand==1 

***create one set of weights from the weights for treatments 1 and 2
gen sweight=sweight1*sweight2
gen uweight=uweight1*uweight2
}

if _rc!=0{
return scalar ipcwn21_conv = .
}	

***outcome model - MSM - with stabilised weights
capture rcsgen timeOS3, df(4) gen(splineOS)
	if _rc!=0{
	capture rcsgen timeOS3, df(3) gen(splineOS)
	}
	if _rc!=0{
	capture rcsgen timeOS3, df(2) gen(splineOS)
		}
capture logistic died trtrand bprog splineOS*[pw=sweight], cluster(id) iterate(200)

if _rc==0{
return scalar ipcw_cox_hr_sw = exp(_b[trtrand])
return scalar ipcw_cox_hr_SE_sw = exp(_b[trtrand])*_se[trtrand]
return scalar ipcw_cox_hr_LB_sw = exp((_b[trtrand])-(1.96*_se[trtrand])) 
return scalar ipcw_cox_hr_UB_sw = exp((_b[trtrand])+(1.96*_se[trtrand]))

gen conv8 = e(converged)
gen omit3 = e(k_autoCns)
gen cds3 = e(N_cds)
gen cdf3 = e(N_cdf)

summ conv8
return scalar ipcw3_conv_sw = r(mean)
summ omit3
return scalar ipcw3_omit_sw = r(mean)
summ cds3
return scalar ipcw3_cds_sw = r(mean)
summ cdf3
return scalar ipcw3_cdf_sw = r(mean)
drop conv8 omit3 cds3 cdf3

***stabilised weights summary stats***
summ sweight if died!=. & trtrand==0
return scalar ipcw_sweight_min_sw = r(min)
return scalar ipcw_sweight_max_sw = r(max)
return scalar ipcw_sweight_mean_sw = r(mean)
return scalar ipcw_sweight_sd_sw = r(sd)
return scalar ipcw_sweight_cv_sw = r(sd)/r(mean)
}

if _rc!=0{
return scalar ipcw_cox_hr_sw = .
return scalar ipcw_cox_hr_SE_sw = .
return scalar ipcw_cox_hr_LB_sw = . 
return scalar ipcw_cox_hr_UB_sw = .

return scalar ipcw_sweight_min_sw = .
return scalar ipcw_sweight_max_sw = .
return scalar ipcw_sweight_mean_sw = .
return scalar ipcw_sweight_sd_sw = .
return scalar ipcw_sweight_cv_sw = .
}

***outcome model - MSM - with unstabilised weights
capture logistic died trtrand splineOS*[pw=uweight], cluster(id) iterate(200)

if _rc==0{
return scalar ipcw_cox_hr_uw = exp(_b[trtrand])
return scalar ipcw_cox_hr_SE_uw = exp(_b[trtrand])*_se[trtrand]
return scalar ipcw_cox_hr_LB_uw = exp((_b[trtrand])-(1.96*_se[trtrand])) 
return scalar ipcw_cox_hr_UB_uw = exp((_b[trtrand])+(1.96*_se[trtrand]))

gen conv8 = e(converged)
gen omit3 = e(k_autoCns)
gen cds3 = e(N_cds)
gen cdf3 = e(N_cdf)

summ conv8
return scalar ipcw3_conv_uw = r(mean)
summ omit3
return scalar ipcw3_omit_uw = r(mean)
summ cds3
return scalar ipcw3_cds_uw = r(mean)
summ cdf3
return scalar ipcw3_cdf_uw = r(mean)

***unstabilised weights summary stats***
summ uweight if died!=. & trtrand==0
return scalar ipcw_sweight_min_uw = r(min)
return scalar ipcw_sweight_max_uw = r(max)
return scalar ipcw_sweight_mean_uw = r(mean)
return scalar ipcw_sweight_sd_uw = r(sd)
return scalar ipcw_sweight_cv_uw = r(sd)/r(mean)
}

if _rc!=0{
return scalar ipcw_cox_hr_uw = .
return scalar ipcw_cox_hr_SE_uw = .
return scalar ipcw_cox_hr_LB_uw = . 
return scalar ipcw_cox_hr_UB_uw = .

return scalar ipcw_sweight_min_uw = .
return scalar ipcw_sweight_max_uw = .
return scalar ipcw_sweight_mean_uw = .
return scalar ipcw_sweight_sd_uw = .
return scalar ipcw_sweight_cv_uw = .
}

***AUC mean***stabilised weights***
stset timeOS2 died if infcens==0 [iw=sweight], time0(timeOS3)
***FPM RMST
capture stpm2 bprog if trtrand==0, scale(h) df(4) lininit iterate(200)
if e(converged)==. | e(converged)==0 | _rc!=0 {
	capture stpm2 bprog if trtrand==0, scale(h) df(3) lininit iterate(200)
	if e(converged)==. | e(converged)==0 | _rc!=0 {
	capture stpm2 bprog if trtrand==0, scale(h) df(2) lininit iterate(200)
	if e(converged)==. | e(converged)==0 | _rc!=0 {
	capture stpm2 bprog if trtrand==0, scale(h) df(1) lininit iterate(200)
}
}
}		
gen conv9 = e(converged)	
if e(converged)==1 {
capture predict meansurv, rmst meansurv tmax(`admin') ci
if _rc!=0 {
capture predict meansurv, rmst meansurv tmax(`admin')
sort id obsno
*by id: gen ind=1 if _n==1
summ meansurv 
return scalar ipcw_adj_auc_con_sw=r(mean)
}
capture predict meansurv2, rmst meansurv tmax(`admin') ci
if _rc==0 {
sort id obsno
*by id: gen ind2=1 if _n==1
summ meansurv2 
return scalar ipcw_adj_auc_con_sw=r(mean)
summ meansurv2_lci 
return scalar ipcw_adj_auc_con_LB_sw=r(mean)
summ meansurv2_uci 
return scalar ipcw_adj_auc_con_UB_sw=r(mean)
}
summ conv9
return scalar ipcw_adj_fpm_con_conv_sw = r(mean)
drop conv9
}
if e(converged)==0 {
return scalar ipcw_adj_fpm_con_conv_sw = 0	
}	

***AUC mean***unstabilised weights***
stset timeOS2 died if infcens==0 [iw=uweight], time0(timeOS3)
***FPM RMST
capture stpm2 bprog if trtrand==0, scale(h) df(4) lininit iterate(200)
if e(converged)==. | e(converged)==0 | _rc!=0 {
	capture stpm2 bprog if trtrand==0, scale(h) df(3) lininit iterate(200)
	if e(converged)==. | e(converged)==0 | _rc!=0 {
	capture stpm2 bprog if trtrand==0, scale(h) df(2) lininit iterate(200)
	if e(converged)==. | e(converged)==0 | _rc!=0 {
	capture stpm2 bprog if trtrand==0, scale(h) df(1) lininit iterate(200)
}
}
}		
gen conv9 = e(converged)	
if e(converged)==1 {
capture predict meansurv3, rmst tmax(`admin') ci
if _rc!=0 {
capture predict meansurv3, rmst tmax(`admin')
sort id obsno
by id: gen ind3=1 if _n==1
summ meansurv3 if (ind3==1 & trtrand==0)
return scalar ipcw_adj_auc_con_uw=r(mean)
}
capture predict meansurv4, rmst tmax(`admin') ci
if _rc==0 {
sort id obsno
by id: gen ind4=1 if _n==1
summ meansurv4 if (ind4==1 & trtrand==0)
return scalar ipcw_adj_auc_con_uw=r(mean)
summ meansurv4_lci if (ind4==1 & trtrand==0)
return scalar ipcw_adj_auc_con_LB_uw=r(mean)
summ meansurv4_uci if (ind4==1 & trtrand==0)
return scalar ipcw_adj_auc_con_UB_uw=r(mean)
}
summ conv9
return scalar ipcw_adj_fpm_con_conv_uw = r(mean)
}
if e(converged)==0 {
return scalar ipcw_adj_fpm_con_conv_uw = 0	
}	
restore	
}	
end

TSE Simp-C (combined) with recensoring
program define tse_simple_Redstar_1MT1T2C_rec, rclass
version 14.2
***TSE simple - one model for treatments 1 & 2 combined - with recensoring***
syntax [varlist] [if] [in] [, admin(real 730) adminpps(real 730)]

***check that any switchers died***
preserve
collapse (max) trtrand bprog timeOS2 xotime xo catevent cattime died cens timePFSobs admin progressed, by(id)
gen check = 1 if died==1 & xo==1
replace check = 0 if check==.
sum check
restore

preserve
***Two-stage SNM with recensoring*** 
***run the following code if some switchers die r(mean)>0 and switching is time dependent tdxo==1
***in Redstar, we only have scenarios with time dependent switching so tdxo will always equal 1
if r(mean)!=0 & tdxo==1 {

*create a indicator of time of disease progression
gen timeprogind=1 if timeOS3==timePFSobs
replace timeprogind=0 if timeprogind==.
la var timeprogind "time of disease progression indicator"

drop if trtrand==1
drop if timeOS3<timePFSobs
drop if progressed==0
by id: replace obsno = _n
by id: egen minrisk=min(timeOS3)
by id: replace timeOS3=timeOS3-minrisk
by id: replace xotime=xotime-minrisk
by id: replace timeOS2=timeOS2-minrisk
by id: replace admin=admin-minrisk

sort id timeOS3

gen trtnew=0
replace trtnew=1 if trtrand==0 & xotdc==1

by id: gen catlag = cattdc[_n-1]
replace catlag=0 if catlag==.
by id: gen trtlag = trtnew[_n-1]
replace trtlag=0 if trtlag==.

gen visit1to6 = 0
replace visit1to6 = 1 if obsno==1 | obsno==2 | obsno==3 | obsno==4 | obsno==5 | obsno==6
gen visit7on = 0
replace visit7on = 1 if obsno>6

gen goodprognomlag = 0
replace goodprognomlag = 1 if bprog==0 & catlag==0
gen badprognomlag = 0
replace badprognomlag = 1 if bprog==1 & catlag==0
gen goodprogmlag = 0
replace goodprogmlag = 1 if bprog==0 & catlag==1
gen badprogmlag = 0
replace badprogmlag = 1 if bprog==1 & catlag==1
gen goodprognomlag1to6 = goodprognomlag*visit1to6
gen badprognomlag1to6 = badprognomlag*visit1to6
gen goodprogmlag1to6 = goodprogmlag*visit1to6
gen badprogmlag1to6 = badprogmlag*visit1to6
gen gprog7on = 0
replace gprog7on = 1 if bprog==0 & visit7on==1
gen bprog7on = 0
replace bprog7on = 1 if bprog==1 & visit7on==1

stset timeOS2, failure(died) id(id)

***estimate the effect of switch 1 and switch 2
capture{
streg trtnew bprog, dist(weibull) time iterate(200)

*store time ratio associated with the treatment effect
return scalar tsec_psi = .
return scalar tsec_af = exp(_b[trtnew])
return scalar tsec_af_LB = exp((_b[trtnew])-(1.96*_se[trtnew]))  
return scalar tsec_af_UB = exp((_b[trtnew])+(1.96*_se[trtnew]))

gen conv1 = e(converged)
summ conv1
return scalar tsec_af_conv1 = r(mean)
}
*return missings if model does not converge
if e(converged)!=1{
return scalar tsec_psi = .
return scalar tsec_af = .
return scalar tsec_af_LB = . 
return scalar tsec_af_UB = . 
return scalar tsec_af_conv1 = 0
}
restore

preserve
***Estimate counterfactual survival times***
collapse (max) trtrand bprog timeOS2 xotime sw_t1 sw_t2 xo died cens timePFSobs admin, by(id)
by id: replace timePFSobs = 0 if timePFSobs==.
by id: replace xotime=0 if xotime==.

*calculate counterfactual survival times
gen cfact = timeOS2 
gen dcfact = died 

replace cfact = (xotime + ((timeOS2-xotime)/return(tsec_af))) if (trtrand==0 & xotime>0)

***apply recensoring
gen OSadminc = admin/return(tsec_af) if (trtrand==0 & return(tsec_af)>1.00)
replace dcfact=0 if (OSadminc<=cfact & trtrand==0)
replace cfact = OSadminc if (OSadminc<=cfact & trtrand==0)

sort id

*************Overall survival********************
stset cfact, failure(dcfact) id(id)

***FPM HR***
capture stpm2 trtrand, scale(h) df(4) lininit iterate(200)
if e(converged)==. | e(converged)==0 | _rc!=0 {
	capture stpm2 trtrand, scale(h) df(3) lininit iterate(200)
	if e(converged)==. | e(converged)==0 | _rc!=0 {
	capture stpm2 trtrand, scale(h) df(2) lininit iterate(200)
	if e(converged)==. | e(converged)==0 | _rc!=0 {
	capture stpm2 trtrand, scale(h) df(1) lininit iterate(200)
}
}
}	
if _rc==0 {
return scalar tsec_adj_fpm_hr = exp(_b[trtrand])
return scalar tsec_adj_fpm_hr_SE = exp(_b[trtrand])*_se[trtrand]
return scalar tsec_adj_fpm_hr_LB = exp((_b[trtrand])-(1.96*_se[trtrand])) 
return scalar tsec_adj_fpm_hr_UB = exp((_b[trtrand])+(1.96*_se[trtrand]))
gen conv1 = e(converged)
summ conv1
return scalar tsec_adj_fpm_conv = r(mean)
}
if _rc!=0 {
return scalar tsec_adj_fpm_hr = .
return scalar tsec_adj_fpm_hr_SE = .
return scalar tsec_adj_fpm_hr_LB = . 
return scalar tsec_adj_fpm_hr_UB = .
return scalar tsec_adj_fpm_conv = 0
}
***RMST stci***
capture stci if trtrand==0, rmean
if _rc==0{
	return scalar tsec_stci_con_mean = r(rmean)
	return scalar tsec_stci_con_lb = r(lb)
	return scalar tsec_stci_con_ub = r(ub)
	return scalar tsec_stci_con_se = r(se)
}
if _rc!=0{
	return scalar tsec_stci_con_mean = .
	return scalar tsec_stci_con_lb = .
	return scalar tsec_stci_con_ub = .
	return scalar tsec_stci_con_se = .
}

***FPM RMST***
capture stpm2 if trtrand==0, scale(h) df(4) lininit iterate(200)
if e(converged)==. | e(converged)==0 | _rc!=0 {
	capture stpm2 if trtrand==0, scale(h) df(3) lininit iterate(200)
	if e(converged)==. | e(converged)==0 | _rc!=0 {
	capture stpm2 if trtrand==0, scale(h) df(2) lininit iterate(200)
	if e(converged)==. | e(converged)==0 | _rc!=0 {
	capture stpm2 if trtrand==0, scale(h) df(1) lininit iterate(200)
}
}
}		
gen conv2 = e(converged)	
capture predict meansurv, rmst tmax(`admin') ci
if _rc!=0 {
capture predict meansurv, rmst tmax(`admin')
summ meansurv
return scalar tsec_adj_auc_con=r(mean)
}
capture predict meansurv2, rmst tmax(`admin') ci
if _rc==0 {
summ meansurv2
return scalar tsec_adj_auc_con=r(mean)
summ meansurv2_lci
return scalar tsec_adj_auc_con_LB=r(mean)
summ meansurv2_uci
return scalar tsec_adj_auc_con_UB=r(mean)
}
summ conv2
return scalar tsec_adj_fpm_con_conv = r(mean)
restore
}
end

TSE-Simp-S (separate) with recensoring
program define tse_simple_Redstar_SMT1T2_rec, rclass
version 14.2
*TSE simple - separate models for treatment 1 & treatment 2 - with recensoring***
version 14.2

syntax [varlist] [if] [in] [, admin(real 730) adminpps(real 730)]

***check that any switchers died***
preserve
collapse (max) trtrand bprog timeOS2 xotime xo catevent cattime died cens timePFSobs admin progressed, by(id)
gen check = 1 if died==1 & xo==1
replace check = 0 if check==.
sum check
restore

preserve
***Two-stage SNM with recensoring*** 
***run the following code if some switchers die r(mean)>0 and switching is time dependent tdxo==1
***in Redstar, we only have scenarios with time dependent switching so tdxo will always equal 1
if r(mean)!=0 & tdxo==1 {

*create a indicator of time of disease progression
gen timeprogind=1 if timeOS3==timePFSobs
replace timeprogind=0 if timeprogind==.
la var timeprogind "time of disease progression indicator"

drop if trtrand==1
drop if timeOS3<timePFSobs
drop if progressed==0
by id: replace obsno = _n
by id: egen minrisk=min(timeOS3)
by id: replace timeOS3=timeOS3-minrisk
by id: replace xotime=xotime-minrisk
by id: replace timeOS2=timeOS2-minrisk
by id: replace admin=admin-minrisk

sort id timeOS3

gen trtnew=0
replace trtnew=1 if trtrand==0 & xotdc==1

by id: gen catlag = cattdc[_n-1]
replace catlag=0 if catlag==.
by id: gen trtlag = trtnew[_n-1]
replace trtlag=0 if trtlag==.

gen visit1to6 = 0
replace visit1to6 = 1 if obsno==1 | obsno==2 | obsno==3 | obsno==4 | obsno==5 | obsno==6
gen visit7on = 0
replace visit7on = 1 if obsno>6

gen goodprognomlag = 0
replace goodprognomlag = 1 if bprog==0 & catlag==0
gen badprognomlag = 0
replace badprognomlag = 1 if bprog==1 & catlag==0
gen goodprogmlag = 0
replace goodprogmlag = 1 if bprog==0 & catlag==1
gen badprogmlag = 0
replace badprogmlag = 1 if bprog==1 & catlag==1
gen goodprognomlag1to6 = goodprognomlag*visit1to6
gen badprognomlag1to6 = badprognomlag*visit1to6
gen goodprogmlag1to6 = goodprogmlag*visit1to6
gen badprogmlag1to6 = badprogmlag*visit1to6
gen gprog7on = 0
replace gprog7on = 1 if bprog==0 & visit7on==1
gen bprog7on = 0
replace bprog7on = 1 if bprog==1 & visit7on==1

gen trtnew1=0 if trtrand==0
gen trtnew2=0 if trtrand==0
replace trtnew1=1 if treat_1==1 & trtnew==1
replace trtnew2=1 if treat_2==1 & trtnew==1

stset timeOS2, failure(died) id(id)
***estimate the effect of switch 1
***drop switches to treatment2 at time of switch
drop if trtnew2==1

capture{
streg trtnew1 bprog, dist(weibull) time iterate(200)

*store time ratio associated with the treatment effect
return scalar tsec_psi1 = .
return scalar tsec_af1 = exp(_b[trtnew1])
return scalar tsec_af_LB1 = exp((_b[trtnew1])-(1.96*_se[trtnew1]))  
return scalar tsec_af_UB1 = exp((_b[trtnew1])+(1.96*_se[trtnew1]))

gen conv1 = e(converged)
summ conv1
return scalar tsec_af_conv1 = r(mean)
}
*return missings if model does not converge
if e(converged)!=1{
return scalar tsec_psi1 = .
return scalar tsec_af1 = .
return scalar tsec_af_LB1 = . 
return scalar tsec_af_UB1 = . 
return scalar tsec_af_conv1 = 0
}
restore

***estimate the effect of switch 2
***repeat code from previous preserve point until analysis
preserve
*create a indicator of time of disease progression
gen timeprogind=1 if timeOS3==timePFSobs
replace timeprogind=0 if timeprogind==.
la var timeprogind "time of disease progression indicator"

drop if trtrand==1
drop if timeOS3<timePFSobs
drop if progressed==0
by id: replace obsno = _n
by id: egen minrisk=min(timeOS3)
by id: replace timeOS3=timeOS3-minrisk
by id: replace xotime=xotime-minrisk
by id: replace timeOS2=timeOS2-minrisk
by id: replace admin=admin-minrisk

sort id timeOS3

gen trtnew=0
replace trtnew=1 if trtrand==0 & xotdc==1

by id: gen catlag = cattdc[_n-1]
replace catlag=0 if catlag==.
by id: gen trtlag = trtnew[_n-1]
replace trtlag=0 if trtlag==.

gen visit1to6 = 0
replace visit1to6 = 1 if obsno==1 | obsno==2 | obsno==3 | obsno==4 | obsno==5 | obsno==6
gen visit7on = 0
replace visit7on = 1 if obsno>6

gen goodprognomlag = 0
replace goodprognomlag = 1 if bprog==0 & catlag==0
gen badprognomlag = 0
replace badprognomlag = 1 if bprog==1 & catlag==0
gen goodprogmlag = 0
replace goodprogmlag = 1 if bprog==0 & catlag==1
gen badprogmlag = 0
replace badprogmlag = 1 if bprog==1 & catlag==1
gen goodprognomlag1to6 = goodprognomlag*visit1to6
gen badprognomlag1to6 = badprognomlag*visit1to6
gen goodprogmlag1to6 = goodprogmlag*visit1to6
gen badprogmlag1to6 = badprogmlag*visit1to6
gen gprog7on = 0
replace gprog7on = 1 if bprog==0 & visit7on==1
gen bprog7on = 0
replace bprog7on = 1 if bprog==1 & visit7on==1

gen trtnew1=0 if trtrand==0
gen trtnew2=0 if trtrand==0
replace trtnew1=1 if treat_1==1 & trtnew==1
replace trtnew2=1 if treat_2==1 & trtnew==1

stset timeOS2, failure(died) id(id)
***estimate the effect of switch 2
***drop switches to treatment1 at time of switch
drop if trtnew1==1

capture{
streg trtnew2 bprog, dist(weibull) time iterate(200)

*store time ratio associated with the treatment effect
return scalar tsec_psi2 = .
return scalar tsec_af2 = exp(_b[trtnew2])
return scalar tsec_af_LB2 = exp((_b[trtnew2])-(1.96*_se[trtnew2]))  
return scalar tsec_af_UB2 = exp((_b[trtnew2])+(1.96*_se[trtnew2]))

gen conv2 = e(converged)
summ conv2
return scalar tsec_af_conv2 = r(mean)
}
*return missings if model does not converge
if e(converged)!=1{
return scalar tsec_psi2 = .
return scalar tsec_af2 = .
return scalar tsec_af_LB2 = . 
return scalar tsec_af_UB2 = . 
return scalar tsec_af_conv2 = 0
}
restore
preserve
***Estimate counterfactual survival times***
collapse (max) trtrand bprog timeOS2 xotime sw_t1 sw_t2 xo died cens timePFSobs admin, by(id)
by id: replace timePFSobs = 0 if timePFSobs==.
by id: replace xotime=0 if xotime==.

*calculate counterfactual survival times
gen cfact = timeOS2 
gen dcfact = died 

replace cfact = (xotime + ((timeOS2-xotime)/return(tsec_af1))) if (trtrand==0 & xotime>0 & sw_t1==1)
replace cfact = (xotime + ((timeOS2-xotime)/return(tsec_af2))) if (trtrand==0 & xotime>0 & sw_t2==1)

***recensor based on the largest AF 
*generate a variable equal to the largest AF
gen tsec_afL=return(tsec_af1)
replace tsec_afL=return(tsec_af2) if return(tsec_af2)>return(tsec_af1)
*apply recensoring
gen OSadminc = admin/tsec_afL if (trtrand==0 & tsec_afL>1.00)
replace dcfact=0 if (OSadminc<=cfact & trtrand==0)
replace cfact = OSadminc if (OSadminc<=cfact & trtrand==0)
sort id
*************Overall survival********************
stset cfact, failure(dcfact) id(id)

***FPM HR***
capture stpm2 trtrand, scale(h) df(4) lininit iterate(200)
if e(converged)==. | e(converged)==0 | _rc!=0 {
	capture stpm2 trtrand, scale(h) df(3) lininit iterate(200)
	if e(converged)==. | e(converged)==0 | _rc!=0 {
	capture stpm2 trtrand, scale(h) df(2) lininit iterate(200)
	if e(converged)==. | e(converged)==0 | _rc!=0 {
	capture stpm2 trtrand, scale(h) df(1) lininit iterate(200)
}
}
}	
if _rc==0 {
return scalar tsec_adj_fpm_hr = exp(_b[trtrand])
return scalar tsec_adj_fpm_hr_SE = exp(_b[trtrand])*_se[trtrand]
return scalar tsec_adj_fpm_hr_LB = exp((_b[trtrand])-(1.96*_se[trtrand])) 
return scalar tsec_adj_fpm_hr_UB = exp((_b[trtrand])+(1.96*_se[trtrand]))
gen conv1 = e(converged)
summ conv1
return scalar tsec_adj_fpm_conv = r(mean)
}
if _rc!=0 {
return scalar tsec_adj_fpm_hr = .
return scalar tsec_adj_fpm_hr_SE = .
return scalar tsec_adj_fpm_hr_LB = . 
return scalar tsec_adj_fpm_hr_UB = .
return scalar tsec_adj_fpm_conv = 0
}
***RMST stci***
capture stci if trtrand==0, rmean
if _rc==0{
	return scalar tsec_stci_con_mean = r(rmean)
	return scalar tsec_stci_con_lb = r(lb)
	return scalar tsec_stci_con_ub = r(ub)
	return scalar tsec_stci_con_se = r(se)
}
if _rc!=0{
	return scalar tsec_stci_con_mean = .
	return scalar tsec_stci_con_lb = .
	return scalar tsec_stci_con_ub = .
	return scalar tsec_stci_con_se = .
}

***FPM RMST***
capture stpm2 if trtrand==0, scale(h) df(4) lininit iterate(200)
if e(converged)==. | e(converged)==0 | _rc!=0 {
	capture stpm2 if trtrand==0, scale(h) df(3) lininit iterate(200)
	if e(converged)==. | e(converged)==0 | _rc!=0 {
	capture stpm2 if trtrand==0, scale(h) df(2) lininit iterate(200)
	if e(converged)==. | e(converged)==0 | _rc!=0 {
	capture stpm2 if trtrand==0, scale(h) df(1) lininit iterate(200)
}
}
}		
gen conv2 = e(converged)	
capture predict meansurv, rmst tmax(`admin') ci
if _rc!=0 {
capture predict meansurv, rmst tmax(`admin')
summ meansurv
return scalar tsec_adj_auc_con=r(mean)
}
capture predict meansurv2, rmst tmax(`admin') ci
if _rc==0 {
summ meansurv2
return scalar tsec_adj_auc_con=r(mean)
summ meansurv2_lci
return scalar tsec_adj_auc_con_LB=r(mean)
summ meansurv2_uci
return scalar tsec_adj_auc_con_UB=r(mean)
}
summ conv2
return scalar tsec_adj_fpm_con_conv = r(mean)
restore
}
End

TSE-gest-C (combined) with recensoring
program define tse_gest_Redstar_1MT1T2C_rec, rclass
version 14.2
***TSE with g-estimation - one model for treatments 1 & 2 combined - with recensoring***
syntax [varlist] [if] [in] [, admin(real 730) adminpps(real 730)]

***check that any switchers died***
preserve
collapse (max) trtrand bprog timeOS2 xotime xo catevent cattime died cens timePFSobs admin progressed, by(id)
gen check = 1 if died==1 & xo==1
replace check = 0 if check==.
sum check
restore

preserve
***Two-stage SNM with recensoring*** 
***run the following code if some switchers die r(mean)>0 and switching is time dependent tdxo==1
***in Redstar, we only have scenarios with time dependent switching so tdxo will always equal 1
if r(mean)!=0 & tdxo==1 {

*create a indicator of time of disease progression
gen timeprogind=1 if timeOS3==timePFSobs
replace timeprogind=0 if timeprogind==.
la var timeprogind "time of disease progression indicator"

drop if trtrand==1
drop if timeOS3<timePFSobs
drop if progressed==0
by id: replace obsno = _n
by id: egen minrisk=min(timeOS3)
by id: replace timeOS3=timeOS3-minrisk
by id: replace xotime=xotime-minrisk
by id: replace timeOS2=timeOS2-minrisk
by id: replace admin=admin-minrisk

sort id timeOS3

gen trtnew=0
replace trtnew=1 if trtrand==0 & xotdc==1

by id: gen catlag = cattdc[_n-1]
replace catlag=0 if catlag==.
by id: gen trtlag = trtnew[_n-1]
replace trtlag=0 if trtlag==.

gen visit1to6 = 0
replace visit1to6 = 1 if obsno==1 | obsno==2 | obsno==3 | obsno==4 | obsno==5 | obsno==6
gen visit7on = 0
replace visit7on = 1 if obsno>6

gen goodprognomlag = 0
replace goodprognomlag = 1 if bprog==0 & catlag==0
gen badprognomlag = 0
replace badprognomlag = 1 if bprog==1 & catlag==0
gen goodprogmlag = 0
replace goodprogmlag = 1 if bprog==0 & catlag==1
gen badprogmlag = 0
replace badprogmlag = 1 if bprog==1 & catlag==1
gen goodprognomlag1to6 = goodprognomlag*visit1to6
gen badprognomlag1to6 = badprognomlag*visit1to6
gen goodprogmlag1to6 = goodprogmlag*visit1to6
gen badprogmlag1to6 = badprogmlag*visit1to6
gen gprog7on = 0
replace gprog7on = 1 if bprog==0 & visit7on==1
gen bprog7on = 0
replace bprog7on = 1 if bprog==1 & visit7on==1

stset timeOS2, failure(died) id(id)
***estimate the effect of switch 1 and switch 2
capture{
stgest3 trtnew goodprognomlag1to6 badprognomlag1to6 goodprogmlag1to6 badprogmlag1to6 visit7on trtlag, visit(obsno) lasttime(admin) nograph nolist range (-3 3) model(all) outcome(mgale) test(cluster) nocheckobs replace

*store time ratio associated with the treatment effect
return scalar tsec_psi = r(psi)
return scalar tsec_af =  exp(-r(psi))
return scalar tsec_af_LB = exp(-r(ucipsi)) 
return scalar tsec_af_UB = exp(-r(lcipsi)) 

gen conv1 = e(converged)
summ conv1
return scalar tsec_af_conv1 = r(mean)
}
*return missings if model does not converge
if e(converged)!=1{
return scalar tsec_psi = .
return scalar tsec_af = .
return scalar tsec_af_LB = . 
return scalar tsec_af_UB = . 
return scalar tsec_af_conv1 = 0
}
restore

preserve
***Estimate counterfactual survival times***
collapse (max) trtrand bprog timeOS2 xotime sw_t1 sw_t2 xo died cens timePFSobs admin, by(id)
by id: replace timePFSobs = 0 if timePFSobs==.
by id: replace xotime=0 if xotime==.

*calculate counterfactual survival times
gen cfact = timeOS2 
gen dcfact = died 

replace cfact = (xotime + ((timeOS2-xotime)/return(tsec_af))) if (trtrand==0 & xotime>0)

***apply recensoring
gen OSadminc = admin/return(tsec_af) if (trtrand==0 & return(tsec_af)>1.00)
replace dcfact=0 if (OSadminc<=cfact & trtrand==0)
replace cfact = OSadminc if (OSadminc<=cfact & trtrand==0)

sort id

*************Overall survival********************
stset cfact, failure(dcfact) id(id)

***FPM HR***
capture stpm2 trtrand, scale(h) df(4) lininit iterate(200)
if e(converged)==. | e(converged)==0 | _rc!=0 {
	capture stpm2 trtrand, scale(h) df(3) lininit iterate(200)
	if e(converged)==. | e(converged)==0 | _rc!=0 {
	capture stpm2 trtrand, scale(h) df(2) lininit iterate(200)
	if e(converged)==. | e(converged)==0 | _rc!=0 {
	capture stpm2 trtrand, scale(h) df(1) lininit iterate(200)
}
}
}	
if _rc==0 {
return scalar tsec_adj_fpm_hr = exp(_b[trtrand])
return scalar tsec_adj_fpm_hr_SE = exp(_b[trtrand])*_se[trtrand]
return scalar tsec_adj_fpm_hr_LB = exp((_b[trtrand])-(1.96*_se[trtrand])) 
return scalar tsec_adj_fpm_hr_UB = exp((_b[trtrand])+(1.96*_se[trtrand]))
gen conv1 = e(converged)
summ conv1
return scalar tsec_adj_fpm_conv = r(mean)
}
if _rc!=0 {
return scalar tsec_adj_fpm_hr = .
return scalar tsec_adj_fpm_hr_SE = .
return scalar tsec_adj_fpm_hr_LB = . 
return scalar tsec_adj_fpm_hr_UB = .
return scalar tsec_adj_fpm_conv = 0
}
***RMST stci***
capture stci if trtrand==0, rmean
if _rc==0{
	return scalar tsec_stci_con_mean = r(rmean)
	return scalar tsec_stci_con_lb = r(lb)
	return scalar tsec_stci_con_ub = r(ub)
	return scalar tsec_stci_con_se = r(se)
}
if _rc!=0{
	return scalar tsec_stci_con_mean = .
	return scalar tsec_stci_con_lb = .
	return scalar tsec_stci_con_ub = .
	return scalar tsec_stci_con_se = .
}
***FPM RMST***
capture stpm2 if trtrand==0, scale(h) df(4) lininit iterate(200)
if e(converged)==. | e(converged)==0 | _rc!=0 {
	capture stpm2 if trtrand==0, scale(h) df(3) lininit iterate(200)
	if e(converged)==. | e(converged)==0 | _rc!=0 {
	capture stpm2 if trtrand==0, scale(h) df(2) lininit iterate(200)
	if e(converged)==. | e(converged)==0 | _rc!=0 {
	capture stpm2 if trtrand==0, scale(h) df(1) lininit iterate(200)
}
}
}		
gen conv2 = e(converged)	
capture predict meansurv, rmst tmax(`admin') ci
if _rc!=0 {
capture predict meansurv, rmst tmax(`admin')
summ meansurv
return scalar tsec_adj_auc_con=r(mean)
}
capture predict meansurv2, rmst tmax(`admin') ci
if _rc==0 {
summ meansurv2
return scalar tsec_adj_auc_con=r(mean)
summ meansurv2_lci
return scalar tsec_adj_auc_con_LB=r(mean)
summ meansurv2_uci
return scalar tsec_adj_auc_con_UB=r(mean)
}
summ conv2
return scalar tsec_adj_fpm_con_conv = r(mean)
restore
}
End

TSE-gest-S (separate) with recensoring
program define tse_gest_Redstar_SMT1T2_rec, rclass
version 14.2
*TSE with g-estimation - separate models for treatment 1 & treatment 2 - with recensoring***
syntax [varlist] [if] [in] [, admin(real 730) adminpps(real 730)]

***check that any switchers died***
preserve
collapse (max) trtrand bprog timeOS2 xotime xo catevent cattime died cens timePFSobs admin progressed, by(id)
gen check = 1 if died==1 & xo==1
replace check = 0 if check==.
sum check
restore

preserve
***Two-stage SNM with recensoring*** 
***run the following code if some switchers die r(mean)>0 and switching is time dependent tdxo==1
***in Redstar, we only have scenarios with time dependent switching so tdxo will always equal 1
if r(mean)!=0 & tdxo==1 {

*create a indicator of time of disease progression
gen timeprogind=1 if timeOS3==timePFSobs
replace timeprogind=0 if timeprogind==.
la var timeprogind "time of disease progression indicator"

drop if trtrand==1
drop if timeOS3<timePFSobs
drop if progressed==0
by id: replace obsno = _n
by id: egen minrisk=min(timeOS3)
by id: replace timeOS3=timeOS3-minrisk
by id: replace xotime=xotime-minrisk
by id: replace timeOS2=timeOS2-minrisk
by id: replace admin=admin-minrisk

sort id timeOS3

gen trtnew=0
replace trtnew=1 if trtrand==0 & xotdc==1

by id: gen catlag = cattdc[_n-1]
replace catlag=0 if catlag==.
by id: gen trtlag = trtnew[_n-1]
replace trtlag=0 if trtlag==.

gen visit1to6 = 0
replace visit1to6 = 1 if obsno==1 | obsno==2 | obsno==3 | obsno==4 | obsno==5 | obsno==6
gen visit7on = 0
replace visit7on = 1 if obsno>6

gen goodprognomlag = 0
replace goodprognomlag = 1 if bprog==0 & catlag==0
gen badprognomlag = 0
replace badprognomlag = 1 if bprog==1 & catlag==0
gen goodprogmlag = 0
replace goodprogmlag = 1 if bprog==0 & catlag==1
gen badprogmlag = 0
replace badprogmlag = 1 if bprog==1 & catlag==1
gen goodprognomlag1to6 = goodprognomlag*visit1to6
gen badprognomlag1to6 = badprognomlag*visit1to6
gen goodprogmlag1to6 = goodprogmlag*visit1to6
gen badprogmlag1to6 = badprogmlag*visit1to6
gen gprog7on = 0
replace gprog7on = 1 if bprog==0 & visit7on==1
gen bprog7on = 0
replace bprog7on = 1 if bprog==1 & visit7on==1

gen trtnew1=0 if trtrand==0
gen trtnew2=0 if trtrand==0
replace trtnew1=1 if treat_1==1 & trtnew==1
replace trtnew2=1 if treat_2==1 & trtnew==1

stset timeOS2, failure(died) id(id)
***estimate the effect of switch 1
***drop switches to treatment2 at time of switch
drop if trtnew2==1

capture{
stgest3 trtnew1 goodprognomlag1to6 badprognomlag1to6 goodprogmlag1to6 badprogmlag1to6 visit7on trtlag, visit(obsno) lasttime(admin) nograph nolist range (-3 3) model(all) outcome(mgale) test(cluster) nocheckobs replace


*store time ratio associated with the treatment effect
return scalar tsec_psi1 = r(psi)
return scalar tsec_af1 =  exp(-r(psi))
return scalar tsec_af_LB1 = exp(-r(ucipsi)) 
return scalar tsec_af_UB1 = exp(-r(lcipsi)) 

gen conv1 = e(converged)
summ conv1
return scalar tsec_af_conv1 = r(mean)
}
*return missings if model does not converge
if e(converged)!=1{
return scalar tsec_psi1 = .
return scalar tsec_af1 = .
return scalar tsec_af_LB1 = . 
return scalar tsec_af_UB1 = . 
return scalar tsec_af_conv1 = 0
}
restore

***estimate the effect of switch 2
***repeat code from previous preserve point until analysis
preserve
*create a indicator of time of disease progression
gen timeprogind=1 if timeOS3==timePFSobs
replace timeprogind=0 if timeprogind==.
la var timeprogind "time of disease progression indicator"

drop if trtrand==1
drop if timeOS3<timePFSobs
drop if progressed==0
by id: replace obsno = _n
by id: egen minrisk=min(timeOS3)
by id: replace timeOS3=timeOS3-minrisk
by id: replace xotime=xotime-minrisk
by id: replace timeOS2=timeOS2-minrisk
by id: replace admin=admin-minrisk

sort id timeOS3

gen trtnew=0
replace trtnew=1 if trtrand==0 & xotdc==1

by id: gen catlag = cattdc[_n-1]
replace catlag=0 if catlag==.
by id: gen trtlag = trtnew[_n-1]
replace trtlag=0 if trtlag==.

gen visit1to6 = 0
replace visit1to6 = 1 if obsno==1 | obsno==2 | obsno==3 | obsno==4 | obsno==5 | obsno==6
gen visit7on = 0
replace visit7on = 1 if obsno>6

gen goodprognomlag = 0
replace goodprognomlag = 1 if bprog==0 & catlag==0
gen badprognomlag = 0
replace badprognomlag = 1 if bprog==1 & catlag==0
gen goodprogmlag = 0
replace goodprogmlag = 1 if bprog==0 & catlag==1
gen badprogmlag = 0
replace badprogmlag = 1 if bprog==1 & catlag==1
gen goodprognomlag1to6 = goodprognomlag*visit1to6
gen badprognomlag1to6 = badprognomlag*visit1to6
gen goodprogmlag1to6 = goodprogmlag*visit1to6
gen badprogmlag1to6 = badprogmlag*visit1to6
gen gprog7on = 0
replace gprog7on = 1 if bprog==0 & visit7on==1
gen bprog7on = 0
replace bprog7on = 1 if bprog==1 & visit7on==1

gen trtnew1=0 if trtrand==0
gen trtnew2=0 if trtrand==0
replace trtnew1=1 if treat_1==1 & trtnew==1
replace trtnew2=1 if treat_2==1 & trtnew==1

stset timeOS2, failure(died) id(id)
***estimate the effect of switch 2
***drop switches to treatment1 at time of switch
drop if trtnew1==1

capture{
stgest3 trtnew2 goodprognomlag1to6 badprognomlag1to6 goodprogmlag1to6 badprogmlag1to6 visit7on trtlag, visit(obsno) lasttime(admin) nograph nolist range (-3 3) model(all) outcome(mgale) test(cluster) nocheckobs replace

*store time ratio associated with the treatment effect
return scalar tsec_psi2 = r(psi)
return scalar tsec_af2 =  exp(-r(psi))
return scalar tsec_af_LB2 = exp(-r(ucipsi)) 
return scalar tsec_af_UB2 = exp(-r(lcipsi)) 

gen conv2 = e(converged)
summ conv2
return scalar tsec_af_conv2 = r(mean)
}
*return missings if model does not converge
if e(converged)!=1{
return scalar tsec_psi2 = .
return scalar tsec_af2 = .
return scalar tsec_af_LB2 = . 
return scalar tsec_af_UB2 = . 
return scalar tsec_af_conv2 = 0
}
restore
preserve

***Estimate counterfactual survival times***
collapse (max) trtrand bprog timeOS2 xotime sw_t1 sw_t2 xo died cens timePFSobs admin, by(id)
by id: replace timePFSobs = 0 if timePFSobs==.
by id: replace xotime=0 if xotime==.

*calculate counterfactual survival times
gen cfact = timeOS2 
gen dcfact = died 

replace cfact = (xotime + ((timeOS2-xotime)/return(tsec_af1))) if (trtrand==0 & xotime>0 & sw_t1==1)
replace cfact = (xotime + ((timeOS2-xotime)/return(tsec_af2))) if (trtrand==0 & xotime>0 & sw_t2==1)

***recensor based on the largest AF 
*generate a variable equal to the largest AF
gen tsec_afL=return(tsec_af1)
replace tsec_afL=return(tsec_af2) if return(tsec_af2)>return(tsec_af1)
*apply recensoring
gen OSadminc = admin/tsec_afL if (trtrand==0 & tsec_afL>1.00)
replace dcfact=0 if (OSadminc<=cfact & trtrand==0)
replace cfact = OSadminc if (OSadminc<=cfact & trtrand==0)

sort id

*************Overall survival********************
stset cfact, failure(dcfact) id(id)

***FPM HR***
capture stpm2 trtrand, scale(h) df(4) lininit iterate(200)
if e(converged)==. | e(converged)==0 | _rc!=0 {
	capture stpm2 trtrand, scale(h) df(3) lininit iterate(200)
	if e(converged)==. | e(converged)==0 | _rc!=0 {
	capture stpm2 trtrand, scale(h) df(2) lininit iterate(200)
	if e(converged)==. | e(converged)==0 | _rc!=0 {
	capture stpm2 trtrand, scale(h) df(1) lininit iterate(200)
}
}
}	
if _rc==0 {
return scalar tsec_adj_fpm_hr = exp(_b[trtrand])
return scalar tsec_adj_fpm_hr_SE = exp(_b[trtrand])*_se[trtrand]
return scalar tsec_adj_fpm_hr_LB = exp((_b[trtrand])-(1.96*_se[trtrand])) 
return scalar tsec_adj_fpm_hr_UB = exp((_b[trtrand])+(1.96*_se[trtrand]))
gen conv1 = e(converged)
summ conv1
return scalar tsec_adj_fpm_conv = r(mean)
}
if _rc!=0 {
return scalar tsec_adj_fpm_hr = .
return scalar tsec_adj_fpm_hr_SE = .
return scalar tsec_adj_fpm_hr_LB = . 
return scalar tsec_adj_fpm_hr_UB = .
return scalar tsec_adj_fpm_conv = 0
}
***RMST stci***
capture stci if trtrand==0, rmean
if _rc==0{
	return scalar tsec_stci_con_mean = r(rmean)
	return scalar tsec_stci_con_lb = r(lb)
	return scalar tsec_stci_con_ub = r(ub)
	return scalar tsec_stci_con_se = r(se)
}
if _rc!=0{
	return scalar tsec_stci_con_mean = .
	return scalar tsec_stci_con_lb = .
	return scalar tsec_stci_con_ub = .
	return scalar tsec_stci_con_se = .
}
***FPM RMST***
capture stpm2 if trtrand==0, scale(h) df(4) lininit iterate(200)
if e(converged)==. | e(converged)==0 | _rc!=0 {
	capture stpm2 if trtrand==0, scale(h) df(3) lininit iterate(200)
	if e(converged)==. | e(converged)==0 | _rc!=0 {
	capture stpm2 if trtrand==0, scale(h) df(2) lininit iterate(200)
	if e(converged)==. | e(converged)==0 | _rc!=0 {
	capture stpm2 if trtrand==0, scale(h) df(1) lininit iterate(200)
}
}
}		
gen conv2 = e(converged)	
capture predict meansurv, rmst tmax(`admin') ci
if _rc!=0 {
capture predict meansurv, rmst tmax(`admin')
summ meansurv
return scalar tsec_adj_auc_con=r(mean)
}
capture predict meansurv2, rmst tmax(`admin') ci
if _rc==0 {
summ meansurv2
return scalar tsec_adj_auc_con=r(mean)
summ meansurv2_lci
return scalar tsec_adj_auc_con_LB=r(mean)
summ meansurv2_uci
return scalar tsec_adj_auc_con_UB=r(mean)
}
summ conv2
return scalar tsec_adj_fpm_con_conv = r(mean)
restore
}
end

Simulation code for scenario 1
*Note that user will need to amend the following line for the file path of the directory for saving the output from the simulation
cd "C:\Redstar"
set seed 123
capture postutil clear
capture program drop Redstar1
program define Redstar1, rclass
version 14.2
syntax [, obs(int 500) ///
				bprog(real 0.35) ///
				admin(real 730) ///
				adminpps(real 730) ///
				LAMBDA1(real 0.000008)	///
				LAMBDA2(real 0.000015)	///
				GAMMA1(real 1.96)	///
				GAMMA2(real 1.7)	///
				Pmix(real 0.5)		///
				trtlghr(real -0.250) ///
				bprogsl(real 0.35) ///
				pcatnotrtbprog(real 0.4) ///
				pcattrtbprog(real 0.24) ///
				pcattrtbprog1(real 0.24) ///
				pcattrtbprog2(real 0.2) ///
				pcatnotrt(real 0.24) ///
				pcattrt(real 0.144) ///
				pcattrt1(real 0.144) ///
				pcattrt2(real 0.12) ///
				catmult(real 0.4) ///
				tdxo(real 1)  ///
				ppoor(real 0.12) ///
				pgood(real 0.01) ///
				pst1poor(real 0.86) ///
				pst1good(real 0.52) ///
				xomult1(real 2.710) ///
				xomult2(real 1.870) ///
				pcatxo(real 1.23) ///
]

clear

*** 1. Mixture model ***
  * clear
  pr drop _all
  scalar state1 = substr(c(rngstate), 1,    2000)
  scalar state2 = substr(c(rngstate), 2001, 4000)
  scalar state3 = substr(c(rngstate), 4001, .)
  set obs `obs'
  gen bprog = rbinomial(1,`bprog')
  gen admin = `admin'

gen trtrand = rbinomial(1,0.5)

survsim timeOS event, hazard((`lambda1':*`gamma1':*`pmix':*{t}:^(`gamma1':-1):*exp(-`lambda1':*{t}:^`gamma1') :+ ///
			`lambda2':*`gamma2':*(1:-`pmix'):*{t}:^(`gamma2':-1):* ///
			exp(-`lambda2':*{t}:^`gamma2') ):/(`pmix':*exp(-`lambda1':*{t}:^`gamma1') ///
			:+ (1:-`pmix'):*exp(-`lambda2':*{t}:^`gamma2'))	)			///
	cov(trtrand `trtlghr' bprog `bprogsl') maxtime(`admin') nodes(100)


// covariates(varname # [# ...] ...) defines baseline covariates to be included in the linear predictor of the survival model
// maxtime is the censoring time

************** 2. GENERATE ROUNDED SURVIVAL TIMES AND RANDOM ENTRY *************
gen id = _n
rename event dead
replace timeOS = round(timeOS)
replace timeOS=1 if timeOS==0 // set the starting point = 1

******************* 3. GENERATE TIME TO DISEASE PROGRESSION *******************
stset timeOS, failure(dead) id(id)
gen timePFS = round(timeOS*rbeta(5,10))  // Disease prog time assumed to be = OS*b(value from beta distrib.)

//AS: PROG TIME FUNCTION ASSUMED TO BE THE SAME FOR BOTH TREATMENTS

//NL: need to also calculate when PFS is observed, as this is what will dictate treatment decisions, and will only occur at scheduled appointments.  Hence need to split data here***
	
 stsplit timeOS2, every(21)   // stsplit: splits episodes into two or more episodes at the implied time points since being at risk --> here visits are simulated to occur every 21 days from randomisation to death
//AS: this creates several rows per patient until event occurr

 sort id
 by id: gen PFSobsind=1 if timePFS<timeOS2  // binary - captures if progression has started at that time 
 by id: replace PFSobsind=. if timePFS>admin     // admin: Endstudy time
 by id: gen timePFSobst=timeOS2 if PFSobsind==1  // prog time (using the 21 visit time definition)
 by id: egen timePFSobs=min(timePFSobst)         // min prog time
 by id: egen timeOSreal=max(timeOS)              // max OS time - this is used below 
 by id: gen progressed = 1 if timePFSobs!=.      // prog dummy variable ( this captures if the individual has experienced time progression at all in the trial - different from PFSobsind)
 by id: replace progressed = 0 if timePFSobs==.
 by id: replace timePFSobs = timeOSreal if progressed==0   // replace time progression = event time (dead) if individual did not experience time progression      
 by id: replace timePFSobs = admin if (timeOSreal > admin & progressed==0)   //censoring time progression at end of study time
 by id: replace timePFSobs = admin if (timePFSobs > admin & progressed==1)
 by id: replace progressed = 0 if timePFSobs==admin
	***now have this, can collapse the dataset again.***
 collapse (max) trtrand bprog timeOS timePFS timePFSobs admin progressed dead, by(id)

 label var trtrand "randomised group"
 label var bprog "bad prognosis"
 label var timeOS "Event time"
 label var timePFS "Disease progression time (real)"
 label var admin "end of study time"
 label var progressed "progression (whether patient has progressed) dummy"
 label var dead "dead (whether patient has died before end of study) dummy"
 label var timePFSobs "prog time (observed!) [i.e. using the 21 visit time definition]"

 *** 4. GEN CATASTROPHIC EVENT THAT CAN HAPPEN AFTER PROGRESSION RELATED TO TRT AND BPROG AND AMEND SURVIVAL TIMES ***
by id: gen probcat = `pcatnotrtbprog' if trtrand==0 & bprog==1  //prob of catastrophic event
by id: replace probcat = `pcattrtbprog' if trtrand==1 & bprog==1
by id: replace probcat = `pcatnotrt' if trtrand==0 & bprog==0
by id: replace probcat = `pcattrt' if trtrand==1 & bprog==0   

label var probcat "probability of catastrophic event"
//AS: this probability differs depending on the treatment taken

gen ind = 1 if timeOS > timePFSobs+(21) //this condition captures individuals that are alive after prog 

gen cat2 = rbinomial(1,probcat) if progressed==1 & timeOS > timePFSobs+(21)  // dummy =1, at: 21 days after progression time
gen cat3 = rbinomial(1,probcat) if cat2==0 & progressed==1 & timeOS > timePFSobs+(42)
gen cat4 = rbinomial(1,probcat) if cat2==0 & cat3==0 & progressed==1 & timeOS > timePFSobs+(63)
gen cat5 = rbinomial(1,probcat) if cat2==0 & cat3==0 & cat4==0 & progressed==1 & timeOS > timePFSobs+(84)
label var cat2 "catastrophic event happened 21 days after progression time"
label var cat3 "catastrophic event happened 42 days after progression time"
label var cat4 "catastrophic event happened 63 days after progression time"
label var cat5 "catastrophic event happened 84 days after progression time"

gen cattime = timePFSobs +(21) if cat2==1 		// cattime = catastrophic event time
replace cattime = timePFSobs +(42) if cat3==1
replace cattime = timePFSobs +(63) if cat4==1
replace cattime = timePFSobs +(84) if cat5==1
gen catevent= 1 if (cat2==1 | cat3==1 | cat4==1 | cat5==1)
label var catevent "whether catastrophic happened"
label var cattime "catastrophic event time"

gen catOSloss = timeOS-cattime if catevent==1    // difference btw OS time and catastrophic event time  
replace catOSloss = round(catOSloss*`catmult')    

gen timeOS2 = cond(catevent==1, catOSloss + cattime,timeOS)  //cond(x,a,b[,c]): Stata returns a if x is true and nonmissing, b if x is false, and c if x is missing; a if c is not specified and x evaluates to missing

gen timeOS5 = timeOS
replace timeOS = timeOS2
drop timeOS2

label var timeOS5 "Event time (if no catastropic event happens)"

************* 5. CALCULATE HR AND RMST WITH NO SWITCHING *************
preserve			// the preserve does not allow the st results in this version 
replace dead = 0 if timeOS>admin  		 // if survival time > end study time
replace timeOS = admin if timeOS>admin
stset timeOS, failure(dead) id(id)

***Cox Proportional Hazards Analysis***
	capture stcox trtrand
	if _rc==0{
	return scalar simtrue_cox_hr = exp(_b[trtrand])
	return scalar simtrue_cox_hr_SE = exp(_b[trtrand])*_se[trtrand]
	return scalar simtrue_cox_hr_LB = exp((_b[trtrand])-(1.96*_se[trtrand])) 
	return scalar simtrue_cox_hr_UB = exp((_b[trtrand])+(1.96*_se[trtrand]))
	}
	if _rc!=0{
	return scalar simtrue_cox_hr = .
	return scalar simtrue_cox_hr_SE = .
	return scalar simtrue_cox_hr_LB = . 
	return scalar simtrue_cox_hr_UB = .
	}
	
***RMST stci***             // RMST: Restricted Mean Survival Time
stci if trtrand==0, rmean   //stci computes means and percentiles of survival time, standard errors, and confidence intervals
	if _rc==0{
	return scalar simtrueconstcimean = r(rmean) 
	return scalar simtrueconstcilb = r(lb)
	return scalar simtrueconstciub = r(ub)
	return scalar simtrueconstcise = r(se)
	}
	if _rc!=0{
	return scalar simtrueconstcimean = . 
	return scalar simtrueconstcilb = .
	return scalar simtrueconstciub = .
	return scalar simtrueconstcise = .
	}

stci if trtrand==1, rmean
	if _rc==0{
	return scalar simtrueexpstcimean = r(rmean)
	return scalar simtrueexpstcilb = r(lb)
	return scalar simtrueexpstciub = r(ub)
	return scalar simtrueexpstcise = r(se)
	}
	if _rc!=0{
	return scalar simtrueexpstcimean = .
	return scalar simtrueexpstcilb = .
	return scalar simtrueexpstciub = .
	return scalar simtrueexpstcise = .
	}

*label var simtrueconstcimean "Simulated true RMST - control group"
*label var simtrueexpstcimean "Simulated true RMST - experimental group"

capture stpm2 trtrand bprog, scale(h) df(4) lininit iterate(200)    //stpm2 fits flexible parametric survival models (used after stset)
			// scale(hazard) fits a model on the log cumulative hazard scale, i.e. the scale of ln(-ln S(t))
if e(converged)==. | e(converged)==0 {
capture stpm2 trtrand bprog, scale(h) df(3) lininit iterate(200)
if e(converged)==. | e(converged)==0 {
capture stpm2 trtrand bprog, scale(h) df(2) lininit iterate(200)
if e(converged)==. | e(converged)==0 {
capture stpm2 trtrand bprog, scale(h) df(1) lininit iterate(200)
}
}
}
if _rc==0{
return scalar simtrue_fpmwbprog_hr = exp(_b[trtrand])
gen conv1 = e(converged)
summ conv1			// check if it has converged for all obs
return scalar simtrue_fpmwbrog_conv = r(mean)
}
if _rc!=0{
return scalar simtrue_fpmwbprog_hr = .
return scalar simtrue_fpmwbrog_conv = 0
}
*label var simtrue_fpmwbprog_hr "Simulated true trtrand HR (flex.param.model with bad prog)"
*label var simtrue_fpmwbrog_conv "whether it has converged (flex.param.model with bad prog)"

***HR FPM without bprog***
capture stpm2 trtrand, scale(h) df(4) lininit iterate(200)
if e(converged)==. | e(converged)==0 {
capture stpm2 trtrand, scale(h) df(3) lininit iterate(200)
if e(converged)==. | e(converged)==0 {
capture stpm2 trtrand, scale(h) df(2) lininit iterate(200)
if e(converged)==. | e(converged)==0 {
capture stpm2 trtrand, scale(h) df(1) lininit iterate(200)
}
}
}

if _rc==0{
return scalar simtrue_fpm_hr = exp(_b[trtrand])			//save estimates
return scalar simtrue_fpm_hr_SE = exp(_b[trtrand])*_se[trtrand]
return scalar simtrue_fpm_hr_LB = exp((_b[trtrand])-(1.96*_se[trtrand]))
return scalar simtrue_fpm_hr_UB = exp((_b[trtrand])+(1.96*_se[trtrand]))
gen conv2 = e(converged)
summ conv2
return scalar simtrue_fpm_conv = r(mean)
}

if _rc!=0{
return scalar simtrue_fpm_hr = .
return scalar simtrue_fpm_hr_SE = .
return scalar simtrue_fpm_hr_LB = .
return scalar simtrue_fpm_hr_UB = .
return scalar simtrue_fpm_conv = 0
}

*label var simtrue_fpm_hr "Simulated true trtrand HR (flex.param.model without bad prog)"
*label var simtrue_fpm_conv "whether it has converged (flex.param.model without bad prog)"

 ***HR Weibull with bprog***
capture streg trtrand bprog, dist(weibull) iterate(200)
if _rc==0{
return scalar simtrue_weibwbprog_hr = exp(_b[trtrand])
gen conv3 = e(converged)
summ conv3
return scalar simtrue_weibwbprog_conv = r(mean)
}
if _rc!=0{
return scalar simtrue_weibwbprog_hr = .
return scalar simtrue_weibwbprog_conv = 0
}
*label var simtrue_weibwbprog_hr "Simulated true trtrand HR (Weibull model with bad prog)"
*label var simtrue_weibwbprog_conv "whether it has converged (Weibull model with bad prog)"

***HR Weibull without bprog***
capture streg trtrand, dist(weibull) iterate(200)
if _rc==0{
return scalar simtrue_weib_hr = exp(_b[trtrand])
gen conv4 = e(converged)
summ conv4
return scalar simtrue_weib_conv = r(mean)
}
if _rc!=0{
return scalar simtrue_weib_hr = .
return scalar simtrue_weib_conv = 0
}
*label var simtrue_weib_hr "Simulated true trtrand HR (Weibull model without bad prog)"
*label var simtrue_weib_conv "whether it has converged (Weibull model without bad prog)"

***RMST FPM experimental group***
capture stpm2 if trtrand==1, scale(h) df(4) lininit iterate(200)  //only for experimental group
if e(converged)==. | e(converged)==0 {
capture stpm2 if trtrand==1, scale(h) df(3) lininit iterate(200)
if e(converged)==. | e(converged)==0 {
	capture stpm2 if trtrand==1, scale(h) df(2) lininit iterate(200)
if e(converged)==. | e(converged)==0 {
capture stpm2 if trtrand==1, scale(h) df(1) lininit iterate(200)
}
}
}
gen conv5 = e(converged) if _rc==0
replace conv5 = 0 if _rc!=0

capture predict meansurv, rmst tmax(`admin') ci
if _rc==0 {
summ meansurv
return scalar simtruefpmexpauc=r(mean)
summ meansurv_lci
return scalar simtruefpmexpauc_LB=r(mean)
summ meansurv_uci
return scalar simtruefpmexpauc_UB=r(mean)
}
if _rc==498 {			
capture predict meansurv2, rmst tmax(`admin')
summ meansurv2
return scalar simtruefpmexpauc=r(mean)
return scalar simtruefpmexpauc_LB= .
return scalar simtruefpmexpauc_UB= . 
}
capture predict meansurv3, rmst tmax(`admin')
if _rc!=498 & _rc!=0 {			
return scalar simtruefpmexpauc= .
return scalar simtruefpmexpauc_LB= .
return scalar simtruefpmexpauc_UB= . 
}

summ conv5
return scalar simtrue_fpmexp_conv = r(mean)
restore

***RMST FPM control group***
preserve
replace dead = 0 if timeOS>admin
replace timeOS = admin if timeOS>admin
stset timeOS, failure(dead) id(id)
capture stpm2 if trtrand==0, scale(h) df(4) lininit iterate(200)	//only for control group - same procedure as for the exp group
if e(converged)==. | e(converged)==0 {
capture stpm2 if trtrand==0, scale(h) df(3) lininit iterate(200)
if e(converged)==. | e(converged)==0 {
capture stpm2 if trtrand==0, scale(h) df(2) lininit iterate(200)
if e(converged)==. | e(converged)==0 {
capture stpm2 if trtrand==0, scale(h) df(1) lininit iterate(200)
}
}
}
gen conv6 = e(converged) if _rc==0
replace conv6 = 0 if _rc!=0

capture predict meansurv, rmst tmax(`admin') ci
if _rc==0 {
summ meansurv
return scalar simtruefpmconauc=r(mean)
summ meansurv_lci
return scalar simtruefpmconauc_LB=r(mean)
summ meansurv_uci
return scalar simtruefpmconauc_UB=r(mean)
}
capture predict meansurv2, rmst tmax(`admin') ci
if _rc==498 {
summ meansurv2
return scalar simtruefpmconauc=r(mean)
return scalar simtruefpmconauc_LB= .
return scalar simtruefpmconauc_UB= .
}
capture predict meansurv3, rmst tmax(`admin') ci
if _rc!=498 & _rc!=0 {
return scalar simtruefpmconauc= .
return scalar simtruefpmconauc_LB= .
return scalar simtruefpmconauc_UB= .
}

summ conv6
return scalar simtrue_fpmcon_conv = r(mean)
restore

*** 6. APPLY SWITCH AND EFFECT ***	
gen tdxo = `tdxo'							// tdxo (real 1) ppoor(real 0.80) pgood(real 0.20) pcatxo(real 6.0)

gen p1 = (invlogit(logit(`ppoor'))) if bprog==1			
// ppoor is defined as real number.

replace p1 = (invlogit(logit(`pgood'))) if bprog==0

gen p2 = (invlogit(logit(`ppoor'))) if bprog==1
replace p2 = (invlogit(logit(`pgood'))) if bprog==0

gen p3 = (invlogit(logit(`ppoor') + log(`pcatxo'))) if bprog==1 & (cat2==1)  
// AS: pcatxo defines the extra increase in probability of switching for those who experience a catastrophic event

replace p3 = (invlogit(logit(`pgood') + log(`pcatxo'))) if bprog==0 & (cat2==1) // they are replaced separately ( bprog==1 & bprog==0) because ppoor and pgood is different
 replace p3 = (invlogit(logit(`ppoor'))) if bprog==1 & cat2!=1
 replace p3 = (invlogit(logit(`pgood'))) if bprog==0 & cat2!=1
 // probability of switching (p3) is higher if catastrophic event happens at 1st visit
 
gen p4 = (invlogit(logit(`ppoor') + log(`pcatxo'))) if bprog==1 & (cat2==1 | cat3==1)
replace p4 = (invlogit(logit(`pgood') + log(`pcatxo'))) if bprog==0 & (cat2==1 | cat3==1)
 replace p4 = (invlogit(logit(`ppoor'))) if bprog==1 & cat2!=1 & cat3!=1
 replace p4 = (invlogit(logit(`pgood'))) if bprog==0 & cat2!=1 & cat3!=1
 // probability of switching (p3) is higher if catastrophic event happens either at 1st or 2nd visit
 //this is because the probability of switching is computed at each visit separately

gen p5 = (invlogit(logit(`ppoor') + log(`pcatxo'))) if bprog==1 & (cat2==1 | cat3==1 | cat4==1)   
replace p5 = (invlogit(logit(`pgood') + log(`pcatxo'))) if bprog==0 & (cat2==1 | cat3==1 | cat4==1)
 replace p5 = (invlogit(logit(`ppoor'))) if bprog==1 & cat2!=1 & cat3!=1 & cat4!=1
 replace p5 = (invlogit(logit(`pgood'))) if bprog==0 & cat2!=1 & cat3!=1 & cat4!=1
 
gen p6 = (invlogit(logit(`ppoor') + log(`pcatxo'))) if bprog==1 & (cat2==1 | cat3==1 | cat4==1 | cat5==1)
replace p6 = (invlogit(logit(`pgood') + log(`pcatxo'))) if bprog==0 & (cat2==1 | cat3==1 | cat4==1 | cat5==1)
 replace p6 = (invlogit(logit(`ppoor'))) if bprog==1 & cat2!=1 & cat3!=1 & cat4!=1 & cat5!=1
 replace p6 = (invlogit(logit(`pgood'))) if bprog==0 & cat2!=1 & cat3!=1 & cat4!=1 & cat5!=1
 
 label var p1 "probability of switching at first visit (immediately upon progression) - based on baseline prognosis"
 label var p2 "probability of switching at second visit (21 days after prog) - based on baseline prognosis"
 label var p3 "probability of switching at third visit (42 days after prog) - based on baseline prognosis and catevent at previous time point"
 label var p4 "probability of switching at fourth visit (63 days after prog) - based on baseline prognosis and catevent at previous time point"
 label var p5 "probability of switching at fifth visit (84 days after prog) - based on baseline prognosis and catevent at previous time point"
 label var p6 "probability of switching at sixth visit (105 days after prog) - based on baseline prognosis and catevent at previous time point"
 
 // bysort catevent: sum p1-p6   //prob of switching is higher as the time goes by as the prob of catastrophic event increases too
 
gen xo1 = rbinomial(1,p1) if trtrand==0 & timeOS>timePFSobs & progressed==1   	
// these dummies flag the time when the switch happens at a specific time, and depend on the respective probabilities (p1-p6)
//switch happens from control to experimental (infatti, trtrand==0 )

gen xo2 = rbinomial(1,p2) if trtrand==0 & xo1==0 & timeOS>timePFSobs+(21) & progressed==1 & tdxo==1  
gen xo3 = rbinomial(1,p3) if trtrand==0 & xo1==0 & xo2==0 & timeOS>timePFSobs+(42) & progressed==1 & tdxo==1
gen xo4 = rbinomial(1,p4) if trtrand==0 & xo1==0 & xo2==0 & xo3==0 & timeOS>timePFSobs+(63) & progressed==1 & tdxo==1
gen xo5 = rbinomial(1,p5) if trtrand==0 & xo1==0 & xo2==0 & xo3==0 & xo4==0 & timeOS>timePFSobs+(84) & progressed==1 & tdxo==1
gen xo6 = rbinomial(1,p6) if trtrand==0 & xo1==0 & xo2==0 & xo3==0 & xo4==0 & xo5==0 & timeOS>timePFSobs+(105) & progressed==1 & tdxo==1
gen xotime = timePFSobs if xo1==1  
replace xotime = timePFSobs +(21) if xo2==1
replace xotime = timePFSobs +(42) if xo3==1
replace xotime = timePFSobs +(63) if xo4==1
replace xotime = timePFSobs +(84) if xo5==1
replace xotime = timePFSobs +(105) if xo6==1
gen xo= 1 if (xo1==1 | xo2==1 | xo3==1 | xo4==1 | xo5==1 | xo6==1)

label var xotime "switching time"
label var xo "whether switch ever happened (at any time point)"

label var xo1 "whether swtich happened at visit 1 (progression time) "
label var xo2 "whether swtich happened at visit 2 "
label var xo3 "whether swtich happened at visit 3 "
label var xo4 "whether swtich happened at visit 4 "
label var xo5 "whether swtich happened at visit 5 "
label var xo5 "whether swtich happened at visit 6 "

replace xo=0 if xo==.
tab xo
tab xo trtrand

******************GENERATE TREATMENT TYPE VARIABLE********************
/*
 gen random1 = runiform()  
 sort random1   //sort data randomly 
 drop random1
*/

**** Generate variables capturing whether the switch happened to treatment A or Treatment B ***
/*
This is the 
local pst1poor = 0.7 		//probability of switching to the better treatment 1 if bad prognosis (probability of switching to the less effective treatment 2 for this group will be [1- ps1poor])
local pst1good = 0.4 		//probability of switching to the worse treatment 2 for patients with better prognosis
*/

***Whether switch occurs will still be based on catevent as a time-dependent variable, but which treatment a patient switches to will only be based on baseline prognosis***
gen sw_t1 = rbinomial(1,`pst1poor') if xo== 1 & bprog==1			//bad prog 
gen sw_t2 = 1 - sw_t1 if xo== 1 & bprog==1  

replace sw_t1 = rbinomial(1,`pst1good') if xo== 1 & bprog==0      //good prog 
replace sw_t2 = 1 - sw_t1 if xo== 1 & bprog==0 

label var sw_t1 "whether switched to treatment 1"
label var sw_t2 "whether switched to treatment 2"

gen trtype = 0 if trtrand == 0 
replace trtype = 1 if sw_t1 == 1   //update the trtype variable (final treatment status) 
replace trtype = 2 if sw_t2 == 1
replace trtype = 3 if trtrand == 1 /// basically, people in the initial experimental group are in treatment 2, but can potentially be set to a different treatment!!

label def trtype_lbl  0 "control (unswitched)"  1 "switched to treatment 1" 2 "switched to treatment 2" 3 "experimental group"
label val trtype trtype_lbl

tabulate trtype, gen (treat_) 

rename treat_1 treat_0
rename treat_2 treat_1
rename treat_3 treat_2
rename treat_4 treat_3

*******************Apply switch effect first through reducing probability of catastrophic event********
//if switch happened before the catastrophic event, the prob of catastrophic event will need to be lower 

 gen xoprecat = 1 if (xotime<cattime | catevent==.) & xo==1    	 //dummy  = 1 if switch time (xotime) happens before catastrophic time (cattime). If this dummy is equal to 1, we need to change (reduce) the probability of catastrophic event
//dummy is also = 1 if catastrophic event did not happen but switch did. In these cases, we recalculate the probability of cat.event

//UPDATE THE PROBABILITY OF CATASTROPHIC EVENT FOR THOSE WHO SWITCHED, BY DIFFERENTIATING BETWEEN TREAT1 AND TREAT2
replace probcat = `pcattrtbprog1' if treat_1==1 & xo==1 & bprog==1 & xoprecat==1
replace probcat = `pcattrtbprog2' if treat_2==1 & xo==1 & bprog==1 & xoprecat==1
// we assign the probability (probcat) to be = pcattrtbprog (prob of cat event for those who received treatment), while before it was assigned to be = pcatnotrtbprog (prob for those who do not received treatment) because they had not switched yet
replace probcat = `pcattrt1' if treat_1==1 & xo==1 & bprog==0 & xoprecat==1  //same as above
replace probcat = `pcattrt2' if treat_2==1 & xo==1 & bprog==0 & xoprecat==1
//we change the time of cat.event previously assigned
//we set catastrophc event dummy to missings if xoprecat==1 (and switch time happens at specific times (e.g. at progression time --> timePFSobs)
replace cat2=. if xo==1 & xoprecat==1 & xotime==timePFSobs         
replace cat3=. if xo==1 & xoprecat==1 & (xotime==timePFSobs | xotime==timePFSobs+(21))
replace cat4=. if xo==1 & xoprecat==1 & (xotime==timePFSobs | xotime==timePFSobs+(21) | xotime==timePFSobs+(42))
replace cat5=. if xo==1 & xoprecat==1 & (xotime==timePFSobs | xotime==timePFSobs+(21) | xotime==timePFSobs+(42) | xotime==timePFSobs+(63))

//recalculate cat dummies and cat event time for these people given the new probcat
replace cat2 = rbinomial(1,probcat) if progressed==1 & timeOS > timePFSobs+(21) & xo==1 & xotime==timePFSobs
replace cat3 = rbinomial(1,probcat) if cat2==0 & progressed==1 & timeOS > timePFSobs+(42) & xo==1 & (xotime==timePFSobs | xotime==timePFSobs+(21))
replace cat4 = rbinomial(1,probcat) if cat2==0 & cat3==0 & progressed==1 & timeOS > timePFSobs+(63) & xo==1 & (xotime==timePFSobs | xotime==timePFSobs+(21) | xotime==timePFSobs+(42))
replace cat5 = rbinomial(1,probcat) if cat2==0 & cat3==0 & cat4==0 & progressed==1 & timeOS > timePFSobs+(84) & xo==1 & (xotime==timePFSobs | xotime==timePFSobs+(21) | xotime==timePFSobs+(42) | xotime==timePFSobs+(63))

replace cattime = . if xo==1 & xoprecat==1
replace cattime = timePFSobs +(21) if cat2==1 & xo==1 & xotime==timePFSobs
replace cattime = timePFSobs +(42) if cat3==1 & xo==1 & (xotime==timePFSobs | xotime==timePFSobs+(21))
replace cattime = timePFSobs +(63) if cat4==1 & xo==1 & (xotime==timePFSobs | xotime==timePFSobs+(21) | xotime==timePFSobs+(42))
replace cattime = timePFSobs +(84) if cat5==1 & xo==1 & (xotime==timePFSobs | xotime==timePFSobs+(21) | xotime==timePFSobs+(42) | xotime==timePFSobs+(63))
replace catevent = . if xo==1 & xoprecat==1
replace catevent= 1 if (cat2==1 | cat3==1 | cat4==1 | cat5==1)
replace catOSloss = . if xo==1 & xoprecat==1
replace catOSloss = timeOS5-cattime if catevent==1 & xo==1 & xoprecat==1
replace catOSloss = round(catOSloss*`catmult') if catevent==1 & xo==1 & xoprecat==1  // as above, this makes death happen quicker (by halving the time from catastrophic event to death) 

replace timeOS = catOSloss + cattime if catevent==1 & xoprecat==1       			  // recompute timeOS for those who had catastrophic event and live less now
replace timeOS = timeOS5 if catevent!=1 & xoprecat==1

***Apply chance of catastrophic event for people who don't have cat event or have later cat event and now live past an additional observation. Only replacing for EXTRA observations - others don't change***

//AS: this refers to switchers
gen extra2v1 = 1 if progressed==1 & timeOS > timePFSobs+(21) & xo==1 & xotime==timePFSobs & cat2==.   
/// if death happens more than 21 days after progression time, and the switch happened the same day as progression (21 days before dying)
/// & catastrophic event didn't happened to them
gen extra3v1 = 1 if cat2==0 & progressed==1 & timeOS > timePFSobs+(42) & xo==1 & (xotime==timePFSobs | xotime==timePFSobs+(21)) & cat3==. 
gen extra4v1 = 1 if cat2==0 & cat3==0 & progressed==1 & timeOS > timePFSobs+(63) & xo==1 & (xotime==timePFSobs | xotime==timePFSobs+(21) | xotime==timePFSobs+(42)) & cat4==.  
/// if death happens more than 63 days after progression time (but less than 84), and the switch happened the same day as progression (about 64 days before dying)
gen extra5v1 = 1 if cat2==0 & cat3==0 & cat4==0 & progressed==1 & timeOS > timePFSobs+(84) & xo==1 & (xotime==timePFSobs | xotime==timePFSobs+(21) | xotime==timePFSobs+(42) | xotime==timePFSobs+(63)) & cat5==.
gen extraobsv1 = 1 if (extra2v1==1 | extra3v1==1 | extra4v1==1 | extra5v1==1)
replace cat2 = rbinomial(1,probcat) if progressed==1 & timeOS > timePFSobs+(21) & xo==1 & xotime==timePFSobs & cat2==.
replace cat3 = rbinomial(1,probcat) if cat2==0 & progressed==1 & timeOS > timePFSobs+(42) & xo==1 & (xotime==timePFSobs | xotime==timePFSobs+(21)) & cat3==.
replace cat4 = rbinomial(1,probcat) if cat2==0 & cat3==0 & progressed==1 & timeOS > timePFSobs+(63) & xo==1 & (xotime==timePFSobs | xotime==timePFSobs+(21) | xotime==timePFSobs+(42)) & cat4==.
replace cat5 = rbinomial(1,probcat) if cat2==0 & cat3==0 & cat4==0 & progressed==1 & timeOS > timePFSobs+(84) & xo==1 & (xotime==timePFSobs | xotime==timePFSobs+(21) | xotime==timePFSobs+(42) | xotime==timePFSobs+(63)) & cat5==.
replace cattime = . if xo==1 & xoprecat==1 & extraobsv1==1
replace cattime = timePFSobs +(21) if cat2==1 & xo==1 & xotime==timePFSobs & extraobsv1==1
replace cattime = timePFSobs +(42) if cat3==1 & xo==1 & (xotime==timePFSobs | xotime==timePFSobs+(21)) & extraobsv1==1
replace cattime = timePFSobs +(63) if cat4==1 & xo==1 & (xotime==timePFSobs | xotime==timePFSobs+(21) | xotime==timePFSobs+(42)) & extraobsv1==1
replace cattime = timePFSobs +(84) if cat5==1 & xo==1 & (xotime==timePFSobs | xotime==timePFSobs+(21) | xotime==timePFSobs+(42) | xotime==timePFSobs+(63)) & extraobsv1==1
replace catevent = . if xo==1 & xoprecat==1 & extraobsv1==1
replace catevent= 1 if (cat2==1 | cat3==1 | cat4==1 | cat5==1) & extraobsv1==1
***remember, these are only patients who hadn't had a cat event before, and now may have done in their additional observations. So survival times cannot go up, this only allows for possible additional events***
replace catOSloss = . if xo==1 & xoprecat==1 & extraobsv1==1
replace catOSloss = timeOS5-cattime if catevent==1 & xo==1 & xoprecat==1 & extraobsv1==1
replace catOSloss = round(catOSloss*`catmult') if catevent==1 & xo==1 & xoprecat==1 & extraobsv1==1 

replace timeOS = catOSloss + cattime if catevent==1 & xoprecat==1 & extraobsv1==1
replace timeOS = timeOS5 if catevent!=1 & xoprecat==1 & extraobsv1==1

***Apply switch effect second through xomult***
gen xoOSgainobs = timeOS - xotime if xo==1
replace xoOSgainobs = round(xoOSgainobs*`xomult1') if sw_t1 == 1
replace xoOSgainobs = round(xoOSgainobs*`xomult2') if sw_t2 == 1

gen timeOS2 = cond(xo==1, xoOSgainobs + xotime,timeOS)
label var timeOS2 "Event time (switch effect applied)"

***Apply chance of catastrophic event for xo patients who now live past an additional observation. Only replacing for EXTRA observations in switchers, so no additional chance to switch and OS can't increase as currently in these observations there will be zero chance of cat event***
gen extra2v2 = 1 if progressed==1 & timeOS2 > timePFSobs+(21) & xo==1 & xotime==timePFSobs & cat2==.
gen extra3v2 = 1 if cat2==0 & progressed==1 & timeOS2 > timePFSobs+(42) & xo==1 & (xotime==timePFSobs | xotime==timePFSobs+(21)) & cat3==.
gen extra4v2 = 1 if cat2==0 & cat3==0 & progressed==1 & timeOS2 > timePFSobs+(63) & xo==1 & (xotime==timePFSobs | xotime==timePFSobs+(21) | xotime==timePFSobs+(42)) & cat4==. 
gen extra5v2 = 1 if cat2==0 & cat3==0 & cat4==0 & progressed==1 & timeOS2 > timePFSobs+(84) & xo==1 & (xotime==timePFSobs | xotime==timePFSobs+(21) | xotime==timePFSobs+(42) | xotime==timePFSobs+(63)) & cat5==.
gen extraobsv2 = 1 if (extra2v2==1 | extra3v2==1 | extra4v2==1 | extra5v2==1)
replace cat2 = rbinomial(1,probcat) if progressed==1 & timeOS2 > timePFSobs+(21) & xo==1 & xotime==timePFSobs & cat2==.
replace cat3 = rbinomial(1,probcat) if cat2==0 & progressed==1 & timeOS2 > timePFSobs+(42) & xo==1 & (xotime==timePFSobs | xotime==timePFSobs+(21)) & cat3==.
replace cat4 = rbinomial(1,probcat) if cat2==0 & cat3==0 & progressed==1 & timeOS2 > timePFSobs+(63) & xo==1 & (xotime==timePFSobs | xotime==timePFSobs+(21) | xotime==timePFSobs+(42)) & cat4==.
replace cat5 = rbinomial(1,probcat) if cat2==0 & cat3==0 & cat4==0 & progressed==1 & timeOS2 > timePFSobs+(84) & xo==1 & (xotime==timePFSobs | xotime==timePFSobs+(21) | xotime==timePFSobs+(42) | xotime==timePFSobs+(63)) & cat5==.
replace cattime = . if xo==1 & xoprecat==1 & extraobsv2==1
replace cattime = timePFSobs +(21) if cat2==1 & xo==1 & xotime==timePFSobs & extraobsv2==1
replace cattime = timePFSobs +(42) if cat3==1 & xo==1 & (xotime==timePFSobs | xotime==timePFSobs+(21)) & extraobsv2==1
replace cattime = timePFSobs +(63) if cat4==1 & xo==1 & (xotime==timePFSobs | xotime==timePFSobs+(21) | xotime==timePFSobs+(42)) & extraobsv2==1
replace cattime = timePFSobs +(84) if cat5==1 & xo==1 & (xotime==timePFSobs | xotime==timePFSobs+(21) | xotime==timePFSobs+(42) | xotime==timePFSobs+(63)) & extraobsv2==1
replace catevent = . if xo==1 & xoprecat==1 & extraobsv2==1
replace catevent= 1 if (cat2==1 | cat3==1 | cat4==1 | cat5==1) & extraobsv2==1
replace catOSloss = . if xo==1 & xoprecat==1 & extraobsv2==1
***remember, these are only patients who hadn't had a cat event before, and now may have done in their additional observations, which previously they did not live past. So if they have an event, cattime will be >OS5. Hence only makes sense to apply cat event survival reduction to extended survival beyond this point, i.e. OS2.***
replace catOSloss = timeOS2-cattime if catevent==1 & xo==1 & xoprecat==1 & extraobsv2==1
replace catOSloss = round(catOSloss*`catmult') if catevent==1 & xo==1 & xoprecat==1 & extraobsv2==1 

replace timeOS2 = catOSloss + cattime if catevent==1 & xoprecat==1 & extraobsv2==1
***don't replace OS2 for those with an extraobsv2 who did not have a cat event because OS has not changed for them***

******************* 7. APPLY CENSORING *******************
***we censor assuming a max follow-up time of admin days***
gen died=0
replace died = 1 if timeOS2<=admin & dead==1
drop dead
replace timeOS2=admin if timeOS2>admin
replace xoOSgainobs=. if xotime>admin
replace xo=. if xotime>=admin & xotime!=.
replace xotime=. if xotime>=admin
replace catevent=. if cattime>=admin
replace cattime=. if cattime>=admin
label var died "time-dep death indicator"

******************* 8. CREATE PANEL *******************
stset timeOS2, failure(died) id(id)
***split the data every 3 weeks to create a panel***
stsplit timeOS3, every(21)
sort id
by id: gen obsno=_n
tsset id obsno
replace died=0 if died==.
sort id
by id: gen finalobs = 0
by id: replace finalobs = 1 if _n==_N
by id: gen firstobs = 0
by id: replace firstobs = 1 if _n==1

gen cens=0
replace cens=1 if finalobs==1 & _t==admin & died==0
replace died=. if cens==1
***make time-dependent switch, progression and catastrophic event variables***
by id: gen xotdc = 0
by id: replace xotdc = 1 if xo==1 & (timeOS3)>=(xotime)   //tag all observations from switch time
by id: gen cattdc = 0
by id: replace cattdc = 1 if catevent==1 & (timeOS3)>=cattime  //tag all observations from catastrophic event time
by id: gen progtdc = 0
by id: replace progtdc = 1 if progressed==1 & (timeOS3)>=timePFSobs  //tag all observations from progression time
by id: replace catevent = 0 if catevent==.
label var xotdc "whether switch has happened (time-dependent)"
label var cattdc "whether catastrophic has happened (time-dependent)"
label var progtdc "whether progression has happened (time-dependent)"

	summ cens
	return scalar cens_number=r(mean)*r(N)
	summ cens if trtrand==0
	return scalar cens_number_con=r(mean)*r(N)
	
***scenario parameter checks***
*crossover proportions
sum treat_0 treat_1 treat_2 treat_3 if firstobs==1 & trtrand==0
tab firstobs if firstobs==1 & trtrand==0
return scalar cN=r(N) //number of patients in control arm
tab treat_1 if firstobs==1 & trtrand==0,  matcell(x)
return scalar N_T1=x[2,1] //number of patients that switch to treatment 1
tab treat_2 if firstobs==1 & trtrand==0,  matcell(x)
return scalar N_T2=x[2,1] //number of patients that switch to treatment 2
return scalar N_xo=return(N_T2)+return(N_T1)
return scalar xo_number=return(N_xo)

*check proportion of patients censored at 2 years
tab died if finalobs==1, missing matcell(x)
return scalar N=r(N)
return scalar uncens=x[2,1]

*check treatment effect for treatment 1
preserve
drop if trtrand==1
drop if timeOS3<timePFSobs
drop if progressed==0
gen trtnew=0
replace trtnew=1 if trtrand==0 & xotdc==1
gen switch1=0 if trtrand==0
gen switch2=0 if trtrand==0
replace switch1=1 if treat_1==1 & trtnew==1
replace switch2=1 if treat_2==1 & trtnew==1
drop if switch2==1
by id: gen catlag = cattdc[_n-1]
replace catlag=0 if catlag==.
by id: gen trtlag = trtnew[_n-1]
replace trtlag=0 if trtlag==.

gen visit1to6 = 0
replace visit1to6 = 1 if obsno==1 | obsno==2 | obsno==3 | obsno==4 | obsno==5 | obsno==6
gen visit7on = 0
replace visit7on = 1 if obsno>6

gen goodprognomlag = 0
replace goodprognomlag = 1 if bprog==0 & catlag==0
gen badprognomlag = 0
replace badprognomlag = 1 if bprog==1 & catlag==0
gen goodprogmlag = 0
replace goodprogmlag = 1 if bprog==0 & catlag==1
gen badprogmlag = 0
replace badprogmlag = 1 if bprog==1 & catlag==1
gen goodprognomlag1to6 = goodprognomlag*visit1to6
gen badprognomlag1to6 = badprognomlag*visit1to6
gen goodprogmlag1to6 = goodprogmlag*visit1to6
gen badprogmlag1to6 = badprogmlag*visit1to6
gen gprog7on = 0
replace gprog7on = 1 if bprog==0 & visit7on==1
gen bprog7on = 0
replace bprog7on = 1 if bprog==1 & visit7on==1

capture stgest3 switch1 goodprognomlag1to6 badprognomlag1to6 goodprogmlag1to6 badprogmlag1to6 visit7on trtlag, visit(obsno) lasttime(admin) nograph nolist range (-3 3) model(all) outcome(mgale) test(cluster) nocheckobs replace
if e(converged)==1{
return scalar T1_TR=exp(-r(psi))
}
if e(converged)!=1{
return scalar T1_TR=.
}
restore
*check treatment effect for treatment 2
preserve
drop if trtrand==1
drop if timeOS3<timePFSobs
drop if progressed==0
gen trtnew=0
replace trtnew=1 if trtrand==0 & xotdc==1
gen switch1=0 if trtrand==0
gen switch2=0 if trtrand==0
replace switch1=1 if treat_1==1 & trtnew==1
replace switch2=1 if treat_2==1 & trtnew==1
drop if switch1==1
by id: gen catlag = cattdc[_n-1]
replace catlag=0 if catlag==.
by id: gen trtlag = trtnew[_n-1]
replace trtlag=0 if trtlag==.

gen visit1to6 = 0
replace visit1to6 = 1 if obsno==1 | obsno==2 | obsno==3 | obsno==4 | obsno==5 | obsno==6
gen visit7on = 0
replace visit7on = 1 if obsno>6

gen goodprognomlag = 0
replace goodprognomlag = 1 if bprog==0 & catlag==0
gen badprognomlag = 0
replace badprognomlag = 1 if bprog==1 & catlag==0
gen goodprogmlag = 0
replace goodprogmlag = 1 if bprog==0 & catlag==1
gen badprogmlag = 0
replace badprogmlag = 1 if bprog==1 & catlag==1
gen goodprognomlag1to6 = goodprognomlag*visit1to6
gen badprognomlag1to6 = badprognomlag*visit1to6
gen goodprogmlag1to6 = goodprogmlag*visit1to6
gen badprogmlag1to6 = badprogmlag*visit1to6
gen gprog7on = 0
replace gprog7on = 1 if bprog==0 & visit7on==1
gen bprog7on = 0
replace bprog7on = 1 if bprog==1 & visit7on==1

capture stgest3 switch2 goodprognomlag1to6 badprognomlag1to6 goodprogmlag1to6 badprogmlag1to6 visit7on trtlag, visit(obsno) lasttime(admin) nograph nolist range (-3 3) model(all) outcome(mgale) test(cluster) nocheckobs replace
if e(converged)==1{
return scalar T2_TR=exp(-r(psi))
}
if e(converged)!=1{
return scalar T2_TR=.
}
restore	

*T1_TR //time ratio treatment effect for treatment 1
*T2_TR //time ratio treatment effect for treatment 2
*switch proportions
return scalar xo_proportion=return(N_xo)/return(cN)  //proportion of switchers
return scalar T1_proportion=return(N_T1)/return(N_xo)  //proportion of switchers that switch to treatment 1
return scalar T2_proportion=return(N_T2)/return(N_xo)  //proportion of switchers that switch to treatment 2
*censoring proportions
return scalar censor_proportions=(return(N)-return(uncens))/return(N)
	
tab bprog if firstobs==1 & trtrand==1,  matcell(x)	
return scalar N_bad_exp=x[2,1]	
tab bprog if firstobs==1 & trtrand==0,  matcell(x)	
return scalar N_bad_con=x[2,1]	
tab bprog if firstobs==1 & trtrand==0 & xo==1,  matcell(x)	
return scalar N_bad_con_noxo=x[2,1]	
tab bprog if firstobs==1 & trtrand==0 & sw_t1==1,  matcell(x)	
return scalar N_bad_T1=x[2,1]	
tab bprog if firstobs==1 & trtrand==0 & sw_t2==1,  matcell(x)	
return scalar N_bad_T2=x[2,1]	
	
tab catevent if firstobs==1 & trtrand==1,  matcell(x)	
return scalar N_meta_exp=x[2,1]	
tab catevent if firstobs==1 & trtrand==0,  matcell(x)	
return scalar N_meta_con=x[2,1]	
tab catevent if firstobs==1 & trtrand==0 & xo==1,  matcell(x)	
return scalar N_meta_con_noxo=x[2,1]	
tab catevent if firstobs==1 & trtrand==0 & sw_t1==1,  matcell(x)	
return scalar N_meta_T1=x[2,1]	
tab catevent if firstobs==1 & trtrand==0 & sw_t2==1,  matcell(x)	
return scalar N_meta_T2=x[2,1]	

***ANALYSIS***
	
itt_Redstar
return scalar prog_number=r(prog_number)
return scalar prog_number_con=r(prog_number_con)
return scalar con_number=r(con_number)
return scalar cens_number_xo=r(cens_number_xo)
return scalar cat_number = r(cat_number)
return scalar cat_number_xo = r(cat_number_xo)
return scalar cat_number_noxo = r(cat_number_noxo)
return scalar itt_stci_con_mean = r(itt_stci_con_mean)
return scalar itt_stci_con_se = r(itt_stci_con_se)
return scalar itt_stci_con_lb = r(itt_stci_con_lb)
return scalar itt_stci_con_ub = r(itt_stci_con_ub)
return scalar itt_auc_con = r(itt_auc_con)
return scalar itt_auc_con_LB = r(itt_auc_con_LB) 
return scalar itt_auc_con_UB = r(itt_auc_con_UB) 
return scalar itt_auc_con_conv = r(itt_auc_con_conv) 
return scalar itt_cox_hr = r(itt_cox_hr) 
return scalar itt_cox_hr_SE = r(itt_cox_hr_SE) 
return scalar itt_cox_hr_LB = r(itt_cox_hr_LB) 
return scalar itt_cox_hr_UB = r(itt_cox_hr_UB) 
return scalar itt_fpm_hr = r(itt_fpm_hr) 
return scalar itt_fpm_hr_SE = r(itt_fpm_hr_SE) 
return scalar itt_fpm_hr_LB = r(itt_fpm_hr_LB) 
return scalar itt_fpm_hr_UB = r(itt_fpm_hr_UB) 
return scalar itt_fpm_hr_conv = r(itt_fpm_hr_conv) 
return scalar exp_fpm_conv = r(exp_fpm_conv) 

rpsftm_Redstar_rec  , admin(`admin') adminpps(`adminpps')
    return scalar RPSFTM = r(RPSFTM) 
    return scalar RPSFTM_LB = r(RPSFTM_LB) 
    return scalar RPSFTM_UB = r(RPSFTM_UB) 
    return scalar RPSFTM_fpm_hr = r(RPSFTM_fpm_hr) 
    return scalar RPSFTM_fpm_hr_SE = r(RPSFTM_fpm_hr_SE) 
    return scalar RPSFTM_fpm_hr_LB = r(RPSFTM_fpm_hr_LB) 
    return scalar RPSFTM_fpm_hr_UB = r(RPSFTM_fpm_hr_UB) 
    return scalar RPSFTM_fpm_hr_conv = r(RPSFTM_fpm_hr_conv) 
    return scalar RPSFTM_stci_con_mean = r(RPSFTM_stci_con_mean)
    return scalar RPSFTM_stci_con_lb = r(RPSFTM_stci_con_lb)
    return scalar RPSFTM_stci_con_ub = r(RPSFTM_stci_con_ub)
    return scalar RPSFTM_stci_con_se = r(RPSFTM_stci_con_se)
    return scalar RPSFTM_sfunc_auc_con=r(RPSFTM_sfunc_auc_con)
    return scalar RPSFTM_sfunc_auc_con_LB=r(RPSFTM_sfunc_auc_con_LB)
    return scalar RPSFTM_sfunc_auc_con_UB=r(RPSFTM_sfunc_auc_con_UB)
    return scalar RPSFTM_adj_fpm_con_conv = r(RPSFTM_adj_fpm_con_conv)
	
rpsftm_Redstar_norec  , admin(`admin') adminpps(`adminpps')
    return scalar RPSFTMNR = r(RPSFTM) 
    return scalar RPSFTMNR_LB = r(RPSFTM_LB) 
    return scalar RPSFTMNR_UB = r(RPSFTM_UB) 
    return scalar RPSFTMNR_fpm_hr = r(RPSFTM_fpm_hr) 
    return scalar RPSFTMNR_fpm_hr_SE = r(RPSFTM_fpm_hr_SE) 
    return scalar RPSFTMNR_fpm_hr_LB = r(RPSFTM_fpm_hr_LB) 
    return scalar RPSFTMNR_fpm_hr_UB = r(RPSFTM_fpm_hr_UB) 
    return scalar RPSFTMNR_fpm_hr_conv = r(RPSFTM_fpm_hr_conv) 
    return scalar RPSFTMNR_stci_con_mean = r(RPSFTM_stci_con_mean)
    return scalar RPSFTMNR_stci_con_lb = r(RPSFTM_stci_con_lb)
    return scalar RPSFTMNR_stci_con_ub = r(RPSFTM_stci_con_ub)
    return scalar RPSFTMNR_stci_con_se = r(RPSFTM_stci_con_se)
    return scalar RPSFTMNR_sfunc_auc_con=r(RPSFTM_sfunc_auc_con)
    return scalar RPSFTMNR_sfunc_auc_con_LB=r(RPSFTM_sfunc_auc_con_LB)
    return scalar RPSFTMNR_sfunc_auc_con_UB=r(RPSFTM_sfunc_auc_con_UB)
    return scalar RPSFTMNR_adj_fpm_con_conv = r(RPSFTM_adj_fpm_con_conv)

ipcw_Redstar_1MST1T2XP_sw_uw, admin(`admin') adminpps(`adminpps')     
    return scalar ipcw1MSXP_adj_fpm_con_conv_uw = r(ipcw_adj_fpm_con_conv_uw)           
    return scalar ipcw1MSXP_adj_auc_con_UB_uw = r(ipcw_adj_auc_con_UB_uw)            
    return scalar ipcw1MSXP_adj_auc_con_LB_uw = r(ipcw_adj_auc_con_LB_uw)            
    return scalar ipcw1MSXP_adj_auc_con_uw = r(ipcw_adj_auc_con_uw)              
    return scalar ipcw1MSXP_adj_fpm_con_conv_sw = r(ipcw_adj_fpm_con_conv_sw)           
    return scalar ipcw1MSXP_adj_auc_con_UB_sw = r(ipcw_adj_auc_con_UB_sw)             
    return scalar ipcw1MSXP_adj_auc_con_LB_sw = r(ipcw_adj_auc_con_LB_sw)             
    return scalar ipcw1MSXP_adj_auc_con_sw = r(ipcw_adj_auc_con_sw)               
    return scalar ipcw1MSXP_sweight_cv_uw = r(ipcw_sweight_cv_uw)                 
    return scalar ipcw1MSXP_sweight_sd_uw = r(ipcw_sweight_sd_uw)                
    return scalar ipcw1MSXP_sweight_mean_uw = r(ipcw_sweight_mean_uw)              
    return scalar ipcw1MSXP_sweight_max_uw = r(ipcw_sweight_max_uw)                
    return scalar ipcw1MSXP_sweight_min_uw = r(ipcw_sweight_min_uw)               
    return scalar ipcw1MSXP_sweight_cv_sw = r(ipcw_sweight_cv_sw)                 
    return scalar ipcw1MSXP_sweight_sd_sw = r(ipcw_sweight_sd_sw)               
    return scalar ipcw1MSXP_sweight_mean_sw = r(ipcw_sweight_mean_sw)               
    return scalar ipcw1MSXP_sweight_max_sw = r(ipcw_sweight_max_sw)                
    return scalar ipcw1MSXP_sweight_min_sw = r(ipcw_sweight_min_sw)                
    return scalar ipcw31MSXP_cdf_uw = r(ipcw3_cdf_uw) 
    return scalar ipcw31MSXP_cds_uw = r(ipcw3_cds_uw) 
    return scalar ipcw31MSXP_omit_uw = r(ipcw3_omit_uw) 
    return scalar ipcw31MSXP_conv_uw = r(ipcw3_conv_uw) 
    return scalar ipcw1MSXP_cox_hr_UB_uw = r(ipcw_cox_hr_UB_uw) 
    return scalar ipcw1MSXP_cox_hr_LB_uw = r(ipcw_cox_hr_LB_uw) 
    return scalar ipcw1MSXP_cox_hr_SE_uw = r(ipcw_cox_hr_SE_uw) 
    return scalar ipcw1MSXP_cox_hr_uw = r(ipcw_cox_hr_uw) 
    return scalar ipcw31MSXP_cdf_sw = r(ipcw3_cdf_sw) 
    return scalar ipcw31MSXP_cds_sw = r(ipcw3_cds_sw) 
    return scalar ipcw31MSXP_omit_sw = r(ipcw3_omit_sw) 
    return scalar ipcw31MSXP_conv_sw = r(ipcw3_conv_sw) 
    return scalar ipcw1MSXP_cox_hr_UB_sw = r(ipcw_cox_hr_UB_sw) 
    return scalar ipcw1MSXP_cox_hr_LB_sw = r(ipcw_cox_hr_LB_sw) 
    return scalar ipcw1MSXP_cox_hr_SE_sw = r(ipcw_cox_hr_SE_sw) 
    return scalar ipcw1MSXP_cox_hr_sw = r(ipcw_cox_hr_sw) 
    return scalar ipcwn11MSXP_conv = r(ipcwn1_conv) 
    return scalar ipcwn11MSXP_cdf = r(ipcwn1_cdf) 
    return scalar ipcwn11MSXP_cds = r(ipcwn1_cds) 
    return scalar ipcwn11MSXP_omit = r(ipcwn1_omit) 
    return scalar ipcwn21MSXP_conv = r(ipcwn2_conv)
    return scalar maxk1MSXP = r(maxk) 
    return scalar mink1MSXP = r(mink) 

ipcw_Redstar_1MST1T20P_sw_uw, admin(`admin') adminpps(`adminpps')          
    return scalar ipcw1MS0P_adj_fpm_con_conv_uw = r(ipcw_adj_fpm_con_conv_uw)           
    return scalar ipcw1MS0P_adj_auc_con_UB_uw = r(ipcw_adj_auc_con_UB_uw)            
    return scalar ipcw1MS0P_adj_auc_con_LB_uw = r(ipcw_adj_auc_con_LB_uw)            
    return scalar ipcw1MS0P_adj_auc_con_uw = r(ipcw_adj_auc_con_uw)              
    return scalar ipcw1MS0P_adj_fpm_con_conv_sw = r(ipcw_adj_fpm_con_conv_sw)           
    return scalar ipcw1MS0P_adj_auc_con_UB_sw = r(ipcw_adj_auc_con_UB_sw)             
    return scalar ipcw1MS0P_adj_auc_con_LB_sw = r(ipcw_adj_auc_con_LB_sw)             
    return scalar ipcw1MS0P_adj_auc_con_sw = r(ipcw_adj_auc_con_sw)               
    return scalar ipcw1MS0P_sweight_cv_uw = r(ipcw_sweight_cv_uw)                 
    return scalar ipcw1MS0P_sweight_sd_uw = r(ipcw_sweight_sd_uw)                
    return scalar ipcw1MS0P_sweight_mean_uw = r(ipcw_sweight_mean_uw)              
    return scalar ipcw1MS0P_sweight_max_uw = r(ipcw_sweight_max_uw)                
    return scalar ipcw1MS0P_sweight_min_uw = r(ipcw_sweight_min_uw)               
    return scalar ipcw1MS0P_sweight_cv_sw = r(ipcw_sweight_cv_sw)                 
    return scalar ipcw1MS0P_sweight_sd_sw = r(ipcw_sweight_sd_sw)               
    return scalar ipcw1MS0P_sweight_mean_sw = r(ipcw_sweight_mean_sw)               
    return scalar ipcw1MS0P_sweight_max_sw = r(ipcw_sweight_max_sw)                
    return scalar ipcw1MS0P_sweight_min_sw = r(ipcw_sweight_min_sw)                
    return scalar ipcw31MS0P_cdf_uw = r(ipcw3_cdf_uw) 
    return scalar ipcw31MS0P_cds_uw = r(ipcw3_cds_uw) 
    return scalar ipcw31MS0P_omit_uw = r(ipcw3_omit_uw) 
    return scalar ipcw31MS0P_conv_uw = r(ipcw3_conv_uw) 
    return scalar ipcw1MS0P_cox_hr_UB_uw = r(ipcw_cox_hr_UB_uw) 
    return scalar ipcw1MS0P_cox_hr_LB_uw = r(ipcw_cox_hr_LB_uw) 
    return scalar ipcw1MS0P_cox_hr_SE_uw = r(ipcw_cox_hr_SE_uw) 
    return scalar ipcw1MS0P_cox_hr_uw = r(ipcw_cox_hr_uw) 
    return scalar ipcw31MS0P_cdf_sw = r(ipcw3_cdf_sw) 
    return scalar ipcw31MS0P_cds_sw = r(ipcw3_cds_sw) 
    return scalar ipcw31MS0P_omit_sw = r(ipcw3_omit_sw) 
    return scalar ipcw31MS0P_conv_sw = r(ipcw3_conv_sw) 
    return scalar ipcw1MS0P_cox_hr_UB_sw = r(ipcw_cox_hr_UB_sw) 
    return scalar ipcw1MS0P_cox_hr_LB_sw = r(ipcw_cox_hr_LB_sw) 
    return scalar ipcw1MS0P_cox_hr_SE_sw = r(ipcw_cox_hr_SE_sw) 
    return scalar ipcw1MS0P_cox_hr_sw = r(ipcw_cox_hr_sw) 
    return scalar ipcwn11MS0P_conv = r(ipcwn1_conv) 
    return scalar ipcwn11MS0P_cdf = r(ipcwn1_cdf) 
    return scalar ipcwn11MS0P_cds = r(ipcwn1_cds) 
    return scalar ipcwn11MS0P_omit = r(ipcwn1_omit) 
    return scalar ipcwn21MS0P_conv = r(ipcwn2_conv)
    return scalar maxk1MS0P = r(maxk) 
    return scalar mink1MS0P = r(mink) 

ipcw_Redstar_1MT1T2C_sw_uw, admin(`admin') adminpps(`adminpps')            
    return scalar ipcw1MC_adj_fpm_con_conv_uw = r(ipcw_adj_fpm_con_conv_uw)           
    return scalar ipcw1MC_adj_auc_con_UB_uw = r(ipcw_adj_auc_con_UB_uw)            
    return scalar ipcw1MC_adj_auc_con_LB_uw = r(ipcw_adj_auc_con_LB_uw)            
    return scalar ipcw1MC_adj_auc_con_uw = r(ipcw_adj_auc_con_uw)              
    return scalar ipcw1MC_adj_fpm_con_conv_sw = r(ipcw_adj_fpm_con_conv_sw)           
    return scalar ipcw1MC_adj_auc_con_UB_sw = r(ipcw_adj_auc_con_UB_sw)             
    return scalar ipcw1MC_adj_auc_con_LB_sw = r(ipcw_adj_auc_con_LB_sw)             
    return scalar ipcw1MC_adj_auc_con_sw = r(ipcw_adj_auc_con_sw)               
    return scalar ipcw1MC_sweight_cv_uw = r(ipcw_sweight_cv_uw)                 
    return scalar ipcw1MC_sweight_sd_uw = r(ipcw_sweight_sd_uw)                
    return scalar ipcw1MC_sweight_mean_uw = r(ipcw_sweight_mean_uw)              
    return scalar ipcw1MC_sweight_max_uw = r(ipcw_sweight_max_uw)                
    return scalar ipcw1MC_sweight_min_uw = r(ipcw_sweight_min_uw)               
    return scalar ipcw1MC_sweight_cv_sw = r(ipcw_sweight_cv_sw)                 
    return scalar ipcw1MC_sweight_sd_sw = r(ipcw_sweight_sd_sw)               
    return scalar ipcw1MC_sweight_mean_sw = r(ipcw_sweight_mean_sw)               
    return scalar ipcw1MC_sweight_max_sw = r(ipcw_sweight_max_sw)                
    return scalar ipcw1MC_sweight_min_sw = r(ipcw_sweight_min_sw)                
    return scalar ipcw31MC_cdf_uw = r(ipcw3_cdf_uw) 
    return scalar ipcw31MC_cds_uw = r(ipcw3_cds_uw) 
    return scalar ipcw31MC_omit_uw = r(ipcw3_omit_uw) 
    return scalar ipcw31MC_conv_uw = r(ipcw3_conv_uw) 
    return scalar ipcw1MC_cox_hr_UB_uw = r(ipcw_cox_hr_UB_uw) 
    return scalar ipcw1MC_cox_hr_LB_uw = r(ipcw_cox_hr_LB_uw) 
    return scalar ipcw1MC_cox_hr_SE_uw = r(ipcw_cox_hr_SE_uw) 
    return scalar ipcw1MC_cox_hr_uw = r(ipcw_cox_hr_uw) 
    return scalar ipcw31MC_cdf_sw = r(ipcw3_cdf_sw) 
    return scalar ipcw31MC_cds_sw = r(ipcw3_cds_sw) 
    return scalar ipcw31MC_omit_sw = r(ipcw3_omit_sw) 
    return scalar ipcw31MC_conv_sw = r(ipcw3_conv_sw) 
    return scalar ipcw1MC_cox_hr_UB_sw = r(ipcw_cox_hr_UB_sw) 
    return scalar ipcw1MC_cox_hr_LB_sw = r(ipcw_cox_hr_LB_sw) 
    return scalar ipcw1MC_cox_hr_SE_sw = r(ipcw_cox_hr_SE_sw) 
    return scalar ipcw1MC_cox_hr_sw = r(ipcw_cox_hr_sw) 
    return scalar ipcwn11MC_conv = r(ipcwn1_conv) 
    return scalar ipcwn11MC_cdf = r(ipcwn1_cdf) 
    return scalar ipcwn11MC_cds = r(ipcwn1_cds) 
    return scalar ipcwn11MC_omit = r(ipcwn1_omit) 
    return scalar ipcwn21MC_conv = r(ipcwn2_conv)
    return scalar maxk1MC = r(maxk) 
    return scalar mink1MC = r(mink) 

ipcw_Redstar_SMT1T2_sw_uw, admin(`admin') adminpps(`adminpps')            
    return scalar ipcwSM_adj_fpm_con_conv_uw = r(ipcw_adj_fpm_con_conv_uw)           
    return scalar ipcwSM_adj_auc_con_UB_uw = r(ipcw_adj_auc_con_UB_uw)            
    return scalar ipcwSM_adj_auc_con_LB_uw = r(ipcw_adj_auc_con_LB_uw)            
    return scalar ipcwSM_adj_auc_con_uw = r(ipcw_adj_auc_con_uw)              
    return scalar ipcwSM_adj_fpm_con_conv_sw = r(ipcw_adj_fpm_con_conv_sw)           
    return scalar ipcwSM_adj_auc_con_UB_sw = r(ipcw_adj_auc_con_UB_sw)             
    return scalar ipcwSM_adj_auc_con_LB_sw = r(ipcw_adj_auc_con_LB_sw)             
    return scalar ipcwSM_adj_auc_con_sw = r(ipcw_adj_auc_con_sw)               
    return scalar ipcwSM_sweight_cv_uw = r(ipcw_sweight_cv_uw)                 
    return scalar ipcwSM_sweight_sd_uw = r(ipcw_sweight_sd_uw)                
    return scalar ipcwSM_sweight_mean_uw = r(ipcw_sweight_mean_uw)              
    return scalar ipcwSM_sweight_max_uw = r(ipcw_sweight_max_uw)                
    return scalar ipcwSM_sweight_min_uw = r(ipcw_sweight_min_uw)               
    return scalar ipcwSM_sweight_cv_sw = r(ipcw_sweight_cv_sw)                 
    return scalar ipcwSM_sweight_sd_sw = r(ipcw_sweight_sd_sw)               
    return scalar ipcwSM_sweight_mean_sw = r(ipcw_sweight_mean_sw)               
    return scalar ipcwSM_sweight_max_sw = r(ipcw_sweight_max_sw)                
    return scalar ipcwSM_sweight_min_sw = r(ipcw_sweight_min_sw)                
    return scalar ipcw3SM_cdf_uw = r(ipcw3_cdf_uw) 
    return scalar ipcw3SM_cds_uw = r(ipcw3_cds_uw) 
    return scalar ipcw3SM_omit_uw = r(ipcw3_omit_uw) 
    return scalar ipcw3SM_conv_uw = r(ipcw3_conv_uw) 
    return scalar ipcwSM_cox_hr_UB_uw = r(ipcw_cox_hr_UB_uw) 
    return scalar ipcwSM_cox_hr_LB_uw = r(ipcw_cox_hr_LB_uw) 
    return scalar ipcwSM_cox_hr_SE_uw = r(ipcw_cox_hr_SE_uw) 
    return scalar ipcwSM_cox_hr_uw = r(ipcw_cox_hr_uw) 
    return scalar ipcw3SM_cdf_sw = r(ipcw3_cdf_sw) 
    return scalar ipcw3SM_cds_sw = r(ipcw3_cds_sw) 
    return scalar ipcw3SM_omit_sw = r(ipcw3_omit_sw) 
    return scalar ipcw3SM_conv_sw = r(ipcw3_conv_sw) 
    return scalar ipcwSM_cox_hr_UB_sw = r(ipcw_cox_hr_UB_sw) 
    return scalar ipcwSM_cox_hr_LB_sw = r(ipcw_cox_hr_LB_sw) 
    return scalar ipcwSM_cox_hr_SE_sw = r(ipcw_cox_hr_SE_sw) 
    return scalar ipcwSM_cox_hr_sw = r(ipcw_cox_hr_sw) 
    return scalar ipcwn21SM_conv = r(ipcwn21_conv)
    return scalar ipcwn22SM_cdf	= r(ipcwn22_cdf)
    return scalar ipcwn22SM_cds	= r(ipcwn22_cds)
    return scalar ipcwn22SM_omit = r(ipcwn22_omit)
    return scalar ipcwn22SM_conv = r(ipcwn22_conv)
    return scalar ipcwn1SM_conv = r(ipcwn1_conv) 
    return scalar ipcwn1SM_cdf = r(ipcwn1_cdf) 
    return scalar ipcwn1SM_cds = r(ipcwn1_cds) 
    return scalar ipcwn1SM_omit = r(ipcwn1_omit) 
    return scalar ipcwn2SM_conv = r(ipcwn2_conv)
    return scalar maxkSM = r(maxk) 
    return scalar minkSM = r(mink) 

preserve
tse_gest_Redstar_1MT1T2C_rec, admin(`admin') adminpps(`adminpps')
    return scalar tseg1MC_adj_fpm_con_conv = r(tsec_adj_fpm_con_conv)
    return scalar tseg1MC_adj_auc_con_UB = r(tsec_adj_auc_con_UB)        
    return scalar tseg1MC_adj_auc_con_LB = r(tsec_adj_auc_con_LB)              
    return scalar tseg1MC_adj_auc_con = r(tsec_adj_auc_con) 
    return scalar tseg1MC_stci_con_se = r(tsec_stci_con_se) 
    return scalar tseg1MC_stci_con_ub = r(tsec_stci_con_ub) 
    return scalar tseg1MC_stci_con_lb = r(tsec_stci_con_lb) 
    return scalar tseg1MC_stci_con_mean = r(tsec_stci_con_mean)              
    return scalar tseg1MC_adj_fpm_conv = r(tsec_adj_fpm_conv) 
    return scalar tseg1MC_adj_fpm_hr_UB = r(tsec_adj_fpm_hr_UB)         
    return scalar tseg1MC_adj_fpm_hr_LB = r(tsec_adj_fpm_hr_LB)           
    return scalar tseg1MC_adj_fpm_hr_SE = r(tsec_adj_fpm_hr_SE)                
    return scalar tseg1MC_adj_fpm_hr = r(tsec_adj_fpm_hr)          
    return scalar tseg1MC_af_conv1 = r(tsec_af_conv1) 
    return scalar tseg1MC_af_UB = r(tsec_af_UB) 
    return scalar tseg1MC_af_LB = r(tsec_af_LB) 
    return scalar tseg1MC_af = r(tsec_af) 
    return scalar tseg1MC_psi = r(tsec_psi) 
restore

preserve
tse_gest_Redstar_SMT1T2_rec, admin(`admin') adminpps(`adminpps')
    return scalar tsegSM_adj_fpm_con_conv = r(tsec_adj_fpm_con_conv)
    return scalar tsegSM_adj_auc_con_UB = r(tsec_adj_auc_con_UB)        
    return scalar tsegSM_adj_auc_con_LB = r(tsec_adj_auc_con_LB)              
    return scalar tsegSM_adj_auc_con = r(tsec_adj_auc_con) 
    return scalar tsegSM_stci_con_se = r(tsec_stci_con_se) 
    return scalar tsegSM_stci_con_ub = r(tsec_stci_con_ub) 
    return scalar tsegSM_stci_con_lb = r(tsec_stci_con_lb) 
    return scalar tsegSM_stci_con_mean = r(tsec_stci_con_mean)              
    return scalar tsegSM_adj_fpm_conv = r(tsec_adj_fpm_conv) 
    return scalar tsegSM_adj_fpm_hr_UB = r(tsec_adj_fpm_hr_UB)         
    return scalar tsegSM_adj_fpm_hr_LB = r(tsec_adj_fpm_hr_LB)           
    return scalar tsegSM_adj_fpm_hr_SE = r(tsec_adj_fpm_hr_SE)                
    return scalar tsegSM_adj_fpm_hr = r(tsec_adj_fpm_hr)        
    return scalar tsegSM_af_conv1 = r(tsec_af_conv1) 
    return scalar tsegSM_af_UB1 = r(tsec_af_UB1) 
    return scalar tsegSM_af_LB1 = r(tsec_af_LB1) 
    return scalar tsegSM_af1 = r(tsec_af1) 
    return scalar tsegSM_psi1 = r(tsec_psi1) 
    return scalar tsegSM_af_conv2 = r(tsec_af_conv2)
    return scalar tsegSM_af_UB2 = r(tsec_af_UB2) 
    return scalar tsegSM_af_LB2 = r(tsec_af_LB2) 
    return scalar tsegSM_af2 = r(tsec_af2) 
    return scalar tsegSM_psi2 = r(tsec_psi2) 
restore

preserve
tse_simple_Redstar_1MST1T2_rec, admin(`admin') adminpps(`adminpps')
    return scalar tse1MS_adj_fpm_con_conv = r(tsec_adj_fpm_con_conv)
    return scalar tse1MS_adj_auc_con_UB = r(tsec_adj_auc_con_UB)        
    return scalar tse1MS_adj_auc_con_LB = r(tsec_adj_auc_con_LB)              
    return scalar tse1MS_adj_auc_con = r(tsec_adj_auc_con) 
    return scalar tse1MS_stci_con_se = r(tsec_stci_con_se) 
    return scalar tse1MS_stci_con_ub = r(tsec_stci_con_ub) 
    return scalar tse1MS_stci_con_lb = r(tsec_stci_con_lb) 
    return scalar tse1MS_stci_con_mean = r(tsec_stci_con_mean)              
    return scalar tse1MS_adj_fpm_conv = r(tsec_adj_fpm_conv) 
    return scalar tse1MS_adj_fpm_hr_UB = r(tsec_adj_fpm_hr_UB)         
    return scalar tse1MS_adj_fpm_hr_LB = r(tsec_adj_fpm_hr_LB)           
    return scalar tse1MS_adj_fpm_hr_SE = r(tsec_adj_fpm_hr_SE)                
    return scalar tse1MS_adj_fpm_hr = r(tsec_adj_fpm_hr)            
    return scalar tse1MS_af_conv1 = r(tsec_af_conv1) 
    return scalar tse1MS_af_UB1 = r(tsec_af_UB1) 
    return scalar tse1MS_af_LB1 = r(tsec_af_LB1) 
    return scalar tse1MS_af1 = r(tsec_af1) 
    return scalar tse1MS_psi1 = r(tsec_psi1) 
    return scalar tse1MS_af_UB2 = r(tsec_af_UB2) 
    return scalar tse1MS_af_LB2 = r(tsec_af_LB2) 
    return scalar tse1MS_af2 = r(tsec_af2) 
    return scalar tse1MS_psi2 = r(tsec_psi2) 
restore

preserve
tse_simple_Redstar_1MT1T2C_rec, admin(`admin') adminpps(`adminpps')
    return scalar tse1MC_adj_fpm_con_conv = r(tsec_adj_fpm_con_conv)
    return scalar tse1MC_adj_auc_con_UB = r(tsec_adj_auc_con_UB)        
    return scalar tse1MC_adj_auc_con_LB = r(tsec_adj_auc_con_LB)              
    return scalar tse1MC_adj_auc_con = r(tsec_adj_auc_con) 
    return scalar tse1MC_stci_con_se = r(tsec_stci_con_se) 
    return scalar tse1MC_stci_con_ub = r(tsec_stci_con_ub) 
    return scalar tse1MC_stci_con_lb = r(tsec_stci_con_lb) 
    return scalar tse1MC_stci_con_mean = r(tsec_stci_con_mean)              
    return scalar tse1MC_adj_fpm_conv = r(tsec_adj_fpm_conv) 
    return scalar tse1MC_adj_fpm_hr_UB = r(tsec_adj_fpm_hr_UB)         
    return scalar tse1MC_adj_fpm_hr_LB = r(tsec_adj_fpm_hr_LB)           
    return scalar tse1MC_adj_fpm_hr_SE = r(tsec_adj_fpm_hr_SE)                
    return scalar tse1MC_adj_fpm_hr = r(tsec_adj_fpm_hr)        
    return scalar tse1MC_af_conv1 = r(tsec_af_conv1) 
    return scalar tse1MC_af_UB = r(tsec_af_UB) 
    return scalar tse1MC_af_LB = r(tsec_af_LB) 
    return scalar tse1MC_af = r(tsec_af) 
    return scalar tse1MC_psi = r(tsec_psi) 
restore

preserve
tse_simple_Redstar_SMT1T2_rec, admin(`admin') adminpps(`adminpps')
    return scalar tseSM_adj_fpm_con_conv = r(tsec_adj_fpm_con_conv)
    return scalar tseSM_adj_auc_con_UB = r(tsec_adj_auc_con_UB)        
    return scalar tseSM_adj_auc_con_LB = r(tsec_adj_auc_con_LB)              
    return scalar tseSM_adj_auc_con = r(tsec_adj_auc_con) 
    return scalar tseSM_stci_con_se = r(tsec_stci_con_se) 
    return scalar tseSM_stci_con_ub = r(tsec_stci_con_ub) 
    return scalar tseSM_stci_con_lb = r(tsec_stci_con_lb) 
    return scalar tseSM_stci_con_mean = r(tsec_stci_con_mean)              
    return scalar tseSM_adj_fpm_conv = r(tsec_adj_fpm_conv) 
    return scalar tseSM_adj_fpm_hr_UB = r(tsec_adj_fpm_hr_UB)         
    return scalar tseSM_adj_fpm_hr_LB = r(tsec_adj_fpm_hr_LB)           
    return scalar tseSM_adj_fpm_hr_SE = r(tsec_adj_fpm_hr_SE)                
    return scalar tseSM_adj_fpm_hr = r(tsec_adj_fpm_hr)        
    return scalar tseSM_af_conv1 = r(tsec_af_conv1) 
    return scalar tseSM_af_UB1 = r(tsec_af_UB1) 
    return scalar tseSM_af_LB1 = r(tsec_af_LB1) 
    return scalar tseSM_af1 = r(tsec_af1) 
    return scalar tseSM_psi1 = r(tsec_psi1)
    return scalar tseSM_af_conv2 = r(tsec_af_conv2)
    return scalar tseSM_af_UB2 = r(tsec_af_UB2) 
    return scalar tseSM_af_LB2 = r(tsec_af_LB2) 
    return scalar tseSM_af2 = r(tsec_af2) 
    return scalar tseSM_psi2 = r(tsec_psi2) 
restore

preserve
tse_gest_Redstar_1MT1T2C_norec, admin(`admin') adminpps(`adminpps')
    return scalar tsegNR1MC_adj_fpm_con_conv = r(tsec_adj_fpm_con_conv)
    return scalar tsegNR1MC_adj_auc_con_UB = r(tsec_adj_auc_con_UB)        
    return scalar tsegNR1MC_adj_auc_con_LB = r(tsec_adj_auc_con_LB)              
    return scalar tsegNR1MC_adj_auc_con = r(tsec_adj_auc_con) 
    return scalar tsegNR1MC_stci_con_se = r(tsec_stci_con_se) 
    return scalar tsegNR1MC_stci_con_ub = r(tsec_stci_con_ub) 
    return scalar tsegNR1MC_stci_con_lb = r(tsec_stci_con_lb) 
    return scalar tsegNR1MC_stci_con_mean = r(tsec_stci_con_mean)              
    return scalar tsegNR1MC_adj_fpm_conv = r(tsec_adj_fpm_conv) 
    return scalar tsegNR1MC_adj_fpm_hr_UB = r(tsec_adj_fpm_hr_UB)         
    return scalar tsegNR1MC_adj_fpm_hr_LB = r(tsec_adj_fpm_hr_LB)           
    return scalar tsegNR1MC_adj_fpm_hr_SE = r(tsec_adj_fpm_hr_SE)                
    return scalar tsegNR1MC_adj_fpm_hr = r(tsec_adj_fpm_hr)          
    return scalar tsegNR1MC_af_conv1 = r(tsec_af_conv1) 
    return scalar tsegNR1MC_af_UB = r(tsec_af_UB) 
    return scalar tsegNR1MC_af_LB = r(tsec_af_LB) 
    return scalar tsegNR1MC_af = r(tsec_af) 
    return scalar tsegNR1MC_psi = r(tsec_psi) 
restore

preserve
tse_gest_Redstar_SMT1T2_norec, admin(`admin') adminpps(`adminpps')
    return scalar tsegNRSM_adj_fpm_con_conv = r(tsec_adj_fpm_con_conv)
    return scalar tsegNRSM_adj_auc_con_UB = r(tsec_adj_auc_con_UB)        
    return scalar tsegNRSM_adj_auc_con_LB = r(tsec_adj_auc_con_LB)              
    return scalar tsegNRSM_adj_auc_con = r(tsec_adj_auc_con) 
    return scalar tsegNRSM_stci_con_se = r(tsec_stci_con_se) 
    return scalar tsegNRSM_stci_con_ub = r(tsec_stci_con_ub) 
    return scalar tsegNRSM_stci_con_lb = r(tsec_stci_con_lb) 
    return scalar tsegNRSM_stci_con_mean = r(tsec_stci_con_mean)              
    return scalar tsegNRSM_adj_fpm_conv = r(tsec_adj_fpm_conv) 
    return scalar tsegNRSM_adj_fpm_hr_UB = r(tsec_adj_fpm_hr_UB)         
    return scalar tsegNRSM_adj_fpm_hr_LB = r(tsec_adj_fpm_hr_LB)           
    return scalar tsegNRSM_adj_fpm_hr_SE = r(tsec_adj_fpm_hr_SE)                
    return scalar tsegNRSM_adj_fpm_hr = r(tsec_adj_fpm_hr)       
    return scalar tsegNRSM_af_conv1 = r(tsec_af_conv1) 
    return scalar tsegNRSM_af_UB1 = r(tsec_af_UB1) 
    return scalar tsegNRSM_af_LB1 = r(tsec_af_LB1) 
    return scalar tsegNRSM_af1 = r(tsec_af1) 
    return scalar tsegNRSM_psi1 = r(tsec_psi1) 
    return scalar tsegNRSM_af_conv2 = r(tsec_af_conv2) 
    return scalar tsegNRSM_af_UB2 = r(tsec_af_UB2) 
    return scalar tsegNRSM_af_LB2 = r(tsec_af_LB2) 
    return scalar tsegNRSM_af2 = r(tsec_af2) 
    return scalar tsegNRSM_psi2 = r(tsec_psi2) 
restore

preserve
tse_simple_Redstar_1MST1T2_norec, admin(`admin') adminpps(`adminpps')
    return scalar tseNR1MS_adj_fpm_con_conv = r(tsec_adj_fpm_con_conv)
    return scalar tseNR1MS_adj_auc_con_UB = r(tsec_adj_auc_con_UB)        
    return scalar tseNR1MS_adj_auc_con_LB = r(tsec_adj_auc_con_LB)              
    return scalar tseNR1MS_adj_auc_con = r(tsec_adj_auc_con) 
    return scalar tseNR1MS_stci_con_se = r(tsec_stci_con_se) 
    return scalar tseNR1MS_stci_con_ub = r(tsec_stci_con_ub) 
    return scalar tseNR1MS_stci_con_lb = r(tsec_stci_con_lb) 
    return scalar tseNR1MS_stci_con_mean = r(tsec_stci_con_mean)              
    return scalar tseNR1MS_adj_fpm_conv = r(tsec_adj_fpm_conv) 
    return scalar tseNR1MS_adj_fpm_hr_UB = r(tsec_adj_fpm_hr_UB)         
    return scalar tseNR1MS_adj_fpm_hr_LB = r(tsec_adj_fpm_hr_LB)           
    return scalar tseNR1MS_adj_fpm_hr_SE = r(tsec_adj_fpm_hr_SE)                
    return scalar tseNR1MS_adj_fpm_hr = r(tsec_adj_fpm_hr)   
    return scalar tseNR1MS_af_conv1 = r(tsec_af_conv1) 
    return scalar tseNR1MS_af_UB1 = r(tsec_af_UB1) 
    return scalar tseNR1MS_af_LB1 = r(tsec_af_LB1) 
    return scalar tseNR1MS_af1 = r(tsec_af1) 
    return scalar tseNR1MS_psi1 = r(tsec_psi1) 
    return scalar tseNR1MS_af_UB2 = r(tsec_af_UB2) 
    return scalar tseNR1MS_af_LB2 = r(tsec_af_LB2) 
    return scalar tseNR1MS_af2 = r(tsec_af2) 
    return scalar tseNR1MS_psi2 = r(tsec_psi2) 
restore

preserve
tse_simple_Redstar_1MT1T2C_norec, admin(`admin') adminpps(`adminpps')
    return scalar tseNR1MC_adj_fpm_con_conv = r(tsec_adj_fpm_con_conv)
    return scalar tseNR1MC_adj_auc_con_UB = r(tsec_adj_auc_con_UB)        
    return scalar tseNR1MC_adj_auc_con_LB = r(tsec_adj_auc_con_LB)              
    return scalar tseNR1MC_adj_auc_con = r(tsec_adj_auc_con) 
    return scalar tseNR1MC_stci_con_se = r(tsec_stci_con_se) 
    return scalar tseNR1MC_stci_con_ub = r(tsec_stci_con_ub) 
    return scalar tseNR1MC_stci_con_lb = r(tsec_stci_con_lb) 
    return scalar tseNR1MC_stci_con_mean = r(tsec_stci_con_mean)              
    return scalar tseNR1MC_adj_fpm_conv = r(tsec_adj_fpm_conv) 
    return scalar tseNR1MC_adj_fpm_hr_UB = r(tsec_adj_fpm_hr_UB)         
    return scalar tseNR1MC_adj_fpm_hr_LB = r(tsec_adj_fpm_hr_LB)           
    return scalar tseNR1MC_adj_fpm_hr_SE = r(tsec_adj_fpm_hr_SE)                
    return scalar tseNR1MC_adj_fpm_hr = r(tsec_adj_fpm_hr)          
    return scalar tseNR1MC_af_conv1 = r(tsec_af_conv1) 
    return scalar tseNR1MC_af_UB = r(tsec_af_UB) 
    return scalar tseNR1MC_af_LB = r(tsec_af_LB) 
    return scalar tseNR1MC_af = r(tsec_af) 
    return scalar tseNR1MC_psi = r(tsec_psi) 
restore

preserve
tse_simple_Redstar_SMT1T2_norec, admin(`admin') adminpps(`adminpps')
    return scalar tseNRSM_adj_fpm_con_conv = r(tsec_adj_fpm_con_conv)
    return scalar tseNRSM_adj_auc_con_UB = r(tsec_adj_auc_con_UB)        
    return scalar tseNRSM_adj_auc_con_LB = r(tsec_adj_auc_con_LB)              
    return scalar tseNRSM_adj_auc_con = r(tsec_adj_auc_con) 
    return scalar tseNRSM_stci_con_se = r(tsec_stci_con_se) 
    return scalar tseNRSM_stci_con_ub = r(tsec_stci_con_ub) 
    return scalar tseNRSM_stci_con_lb = r(tsec_stci_con_lb) 
    return scalar tseNRSM_stci_con_mean = r(tsec_stci_con_mean)              
    return scalar tseNRSM_adj_fpm_conv = r(tsec_adj_fpm_conv) 
    return scalar tseNRSM_adj_fpm_hr_UB = r(tsec_adj_fpm_hr_UB)         
    return scalar tseNRSM_adj_fpm_hr_LB = r(tsec_adj_fpm_hr_LB)           
    return scalar tseNRSM_adj_fpm_hr_SE = r(tsec_adj_fpm_hr_SE)                
    return scalar tseNRSM_adj_fpm_hr = r(tsec_adj_fpm_hr)     
    return scalar tseNRSM_af_conv1 = r(tsec_af_conv1) 
    return scalar tseNRSM_af_UB1 = r(tsec_af_UB1) 
    return scalar tseNRSM_af_LB1 = r(tsec_af_LB1) 
    return scalar tseNRSM_af1 = r(tsec_af1) 
    return scalar tseNRSM_psi1 = r(tsec_psi1) 
    return scalar tseNRSM_af_conv2 = r(tsec_af_conv2) 
    return scalar tseNRSM_af_UB2 = r(tsec_af_UB2) 
    return scalar tseNRSM_af_LB2 = r(tsec_af_LB2) 
    return scalar tseNRSM_af2 = r(tsec_af2) 
    return scalar tseNRSM_psi2 = r(tsec_psi2) 
restore

post buffer (return(xo_number)) ///
(return(cens_number)) ///
(return(cens_number_con)) ///
(return(prog_number)) ///
(return(prog_number_con)) ///
(return(con_number)) ///
(return(cens_number_xo)) ///
(return(cat_number)) ///
(return(cat_number_xo)) ///
(return(cat_number_noxo)) ///
(return(T1_TR)) ///
(return(T2_TR)) ///
(return(xo_proportion)) ///
(return(T1_proportion)) ///
(return(T2_proportion)) ///
(return(censor_proportions)) ///
(return(N_bad_con_noxo)) ///
(return(N_bad_con)) ///
(return(N_bad_exp)) ///
(return(N_bad_T1)) ///
(return(N_bad_T2)) ///		
(return(N_meta_con_noxo)) ///
(return(N_meta_con)) ///
(return(N_meta_exp)) ///
(return(N_meta_T1)) ///
(return(N_meta_T2)) ///
(return(simtrue_fpmcon_conv)) ///
(return(simtruefpmconauc_UB)) ///
(return(simtruefpmconauc_LB)) ///
(return(simtruefpmconauc)) ///
(return(simtrue_fpmexp_conv)) ///
(return(simtruefpmexpauc_UB)) ///
(return(simtruefpmexpauc_LB)) ///
(return(simtruefpmexpauc)) ///
(return(simtrue_weib_conv)) ///
(return(simtrue_weib_hr)) ///
(return(simtrue_weibwbprog_conv)) ///
(return(simtrue_weibwbprog_hr)) ///
(return(simtrue_fpm_conv)) ///
(return(simtrue_fpm_hr_UB)) ///
(return(simtrue_fpm_hr_LB)) ///
(return(simtrue_fpm_hr_SE)) ///
(return(simtrue_fpm_hr)) ///
(return(simtrue_fpmwbrog_conv)) ///
(return(simtrue_fpmwbprog_hr)) ///
(return(simtrueexpstcise)) ///
(return(simtrueexpstciub)) ///
(return(simtrueexpstcilb)) ///
(return(simtrueexpstcimean)) ///
(return(simtrueconstcise)) ///
(return(simtrueconstciub)) ///
(return(simtrueconstcilb)) ///
(return(simtrueconstcimean)) ///
(return(simtrue_cox_hr_UB)) ///
(return(simtrue_cox_hr_LB)) ///
(return(simtrue_cox_hr_SE)) ///
(return(simtrue_cox_hr)) ///
(return(itt_stci_con_mean)) ///
(return(itt_stci_con_se)) ///
(return(itt_stci_con_lb)) ///
(return(itt_stci_con_ub)) ///
(return(itt_auc_con)) ///
(return(itt_auc_con_LB)) ///
(return(itt_auc_con_UB)) ///
(return(itt_auc_con_conv)) ///
(return(itt_cox_hr)) ///
(return(itt_cox_hr_SE)) ///
(return(itt_cox_hr_LB)) ///
(return(itt_cox_hr_UB)) ///
(return(itt_fpm_hr)) ///
(return(itt_fpm_hr_SE)) ///
(return(itt_fpm_hr_LB)) ///
(return(itt_fpm_hr_UB)) ///
(return(itt_fpm_hr_conv)) ///
(return(exp_fpm_conv)) ///
(return(RPSFTM)) ///
(return(RPSFTM_LB)) ///
(return(RPSFTM_UB)) ///
(return(RPSFTM_fpm_hr)) ///
(return(RPSFTM_fpm_hr_SE)) ///
(return(RPSFTM_fpm_hr_LB)) ///
(return(RPSFTM_fpm_hr_UB)) ///
(return(RPSFTM_fpm_hr_conv)) ///
(return(RPSFTM_stci_con_mean)) ///
(return(RPSFTM_stci_con_lb)) ///
(return(RPSFTM_stci_con_ub)) ///
(return(RPSFTM_stci_con_se)) ///
(return(RPSFTM_sfunc_auc_con)) ///
(return(RPSFTM_sfunc_auc_con_LB)) ///
(return(RPSFTM_sfunc_auc_con_UB)) ///
(return(RPSFTM_adj_fpm_con_conv)) /// 
(return(RPSFTMNR)) ///
(return(RPSFTMNR_LB)) ///
(return(RPSFTMNR_UB)) ///
(return(RPSFTMNR_fpm_hr)) ///
(return(RPSFTMNR_fpm_hr_SE)) ///
(return(RPSFTMNR_fpm_hr_LB)) ///
(return(RPSFTMNR_fpm_hr_UB)) ///
(return(RPSFTMNR_fpm_hr_conv)) ///
(return(RPSFTMNR_stci_con_mean)) ///
(return(RPSFTMNR_stci_con_lb)) ///
(return(RPSFTMNR_stci_con_ub)) ///
(return(RPSFTMNR_stci_con_se)) ///
(return(RPSFTMNR_sfunc_auc_con)) ///
(return(RPSFTMNR_sfunc_auc_con_LB)) ///
(return(RPSFTMNR_sfunc_auc_con_UB)) ///
(return(RPSFTMNR_adj_fpm_con_conv)) /// 
(return(ipcw1MSXP_adj_fpm_con_conv_uw)) ///
(return(ipcw1MSXP_adj_auc_con_UB_uw)) ///
(return(ipcw1MSXP_adj_auc_con_LB_uw)) ///
(return(ipcw1MSXP_adj_auc_con_uw)) ///
(return(ipcw1MSXP_adj_fpm_con_conv_sw)) ///
(return(ipcw1MSXP_adj_auc_con_UB_sw)) ///
(return(ipcw1MSXP_adj_auc_con_LB_sw)) ///
(return(ipcw1MSXP_adj_auc_con_sw)) ///
(return(ipcw1MSXP_sweight_cv_uw)) ///
(return(ipcw1MSXP_sweight_sd_uw)) ///
(return(ipcw1MSXP_sweight_mean_uw)) ///
(return(ipcw1MSXP_sweight_max_uw)) ///
(return(ipcw1MSXP_sweight_min_uw)) ///
(return(ipcw1MSXP_sweight_cv_sw)) ///
(return(ipcw1MSXP_sweight_sd_sw)) ///
(return(ipcw1MSXP_sweight_mean_sw)) ///
(return(ipcw1MSXP_sweight_max_sw)) ///
(return(ipcw1MSXP_sweight_min_sw)) ///
(return(ipcw31MSXP_cdf_uw)) ///
(return(ipcw31MSXP_cds_uw)) ///
(return(ipcw31MSXP_omit_uw)) ///
(return(ipcw31MSXP_conv_uw)) ///
(return(ipcw1MSXP_cox_hr_UB_uw)) ///
(return(ipcw1MSXP_cox_hr_LB_uw)) ///
(return(ipcw1MSXP_cox_hr_SE_uw)) ///
(return(ipcw1MSXP_cox_hr_uw)) ///
(return(ipcw31MSXP_cdf_sw)) ///
(return(ipcw31MSXP_cds_sw)) ///
(return(ipcw31MSXP_omit_sw)) ///
(return(ipcw31MSXP_conv_sw)) ///
(return(ipcw1MSXP_cox_hr_UB_sw)) ///
(return(ipcw1MSXP_cox_hr_LB_sw)) ///
(return(ipcw1MSXP_cox_hr_SE_sw)) ///
(return(ipcw1MSXP_cox_hr_sw)) ///
(return(ipcwn11MSXP_conv)) ///
(return(ipcwn11MSXP_cdf)) ///
(return(ipcwn11MSXP_cds)) ///
(return(ipcwn11MSXP_omit)) ///
(return(ipcwn21MSXP_conv)) ///
(return(maxk1MSXP)) ///
(return(mink1MSXP)) ///
(return(ipcw1MS0P_adj_fpm_con_conv_uw)) ///
(return(ipcw1MS0P_adj_auc_con_UB_uw)) ///
(return(ipcw1MS0P_adj_auc_con_LB_uw)) ///
(return(ipcw1MS0P_adj_auc_con_uw)) ///
(return(ipcw1MS0P_adj_fpm_con_conv_sw)) ///
(return(ipcw1MS0P_adj_auc_con_UB_sw)) ///
(return(ipcw1MS0P_adj_auc_con_LB_sw)) ///
(return(ipcw1MS0P_adj_auc_con_sw)) ///
(return(ipcw1MS0P_sweight_cv_uw)) ///
(return(ipcw1MS0P_sweight_sd_uw)) ///
(return(ipcw1MS0P_sweight_mean_uw)) ///
(return(ipcw1MS0P_sweight_max_uw)) ///
(return(ipcw1MS0P_sweight_min_uw)) ///
(return(ipcw1MS0P_sweight_cv_sw)) ///
(return(ipcw1MS0P_sweight_sd_sw)) ///
(return(ipcw1MS0P_sweight_mean_sw)) ///
(return(ipcw1MS0P_sweight_max_sw)) ///
(return(ipcw1MS0P_sweight_min_sw)) ///
(return(ipcw31MS0P_cdf_uw)) ///
(return(ipcw31MS0P_cds_uw)) ///
(return(ipcw31MS0P_omit_uw)) ///
(return(ipcw31MS0P_conv_uw)) ///
(return(ipcw1MS0P_cox_hr_UB_uw)) ///
(return(ipcw1MS0P_cox_hr_LB_uw)) ///
(return(ipcw1MS0P_cox_hr_SE_uw)) ///
(return(ipcw1MS0P_cox_hr_uw)) ///
(return(ipcw31MS0P_cdf_sw)) ///
(return(ipcw31MS0P_cds_sw)) ///
(return(ipcw31MS0P_omit_sw)) ///
(return(ipcw31MS0P_conv_sw)) ///
(return(ipcw1MS0P_cox_hr_UB_sw)) ///
(return(ipcw1MS0P_cox_hr_LB_sw)) ///
(return(ipcw1MS0P_cox_hr_SE_sw)) ///
(return(ipcw1MS0P_cox_hr_sw)) ///
(return(ipcwn11MS0P_conv)) ///
(return(ipcwn11MS0P_cdf)) ///
(return(ipcwn11MS0P_cds)) ///
(return(ipcwn11MS0P_omit)) ///
(return(ipcwn21MS0P_conv)) ///
(return(maxk1MS0P)) ///
(return(mink1MS0P)) ///
(return(ipcw1MC_adj_fpm_con_conv_uw)) ///
(return(ipcw1MC_adj_auc_con_UB_uw)) ///
(return(ipcw1MC_adj_auc_con_LB_uw)) ///
(return(ipcw1MC_adj_auc_con_uw)) ///
(return(ipcw1MC_adj_fpm_con_conv_sw)) ///
(return(ipcw1MC_adj_auc_con_UB_sw)) ///
(return(ipcw1MC_adj_auc_con_LB_sw)) ///
(return(ipcw1MC_adj_auc_con_sw)) ///
(return(ipcw1MC_sweight_cv_uw)) ///
(return(ipcw1MC_sweight_sd_uw)) ///
(return(ipcw1MC_sweight_mean_uw)) ///
(return(ipcw1MC_sweight_max_uw)) ///
(return(ipcw1MC_sweight_min_uw)) ///
(return(ipcw1MC_sweight_cv_sw)) ///
(return(ipcw1MC_sweight_sd_sw)) ///
(return(ipcw1MC_sweight_mean_sw)) ///
(return(ipcw1MC_sweight_max_sw)) ///
(return(ipcw1MC_sweight_min_sw)) ///
(return(ipcw31MC_cdf_uw)) ///
(return(ipcw31MC_cds_uw)) ///
(return(ipcw31MC_omit_uw)) ///
(return(ipcw31MC_conv_uw)) ///
(return(ipcw1MC_cox_hr_UB_uw)) ///
(return(ipcw1MC_cox_hr_LB_uw)) ///
(return(ipcw1MC_cox_hr_SE_uw)) ///
(return(ipcw1MC_cox_hr_uw)) ///
(return(ipcw31MC_cdf_sw)) ///
(return(ipcw31MC_cds_sw)) ///
(return(ipcw31MC_omit_sw)) ///
(return(ipcw31MC_conv_sw)) ///
(return(ipcw1MC_cox_hr_UB_sw)) ///
(return(ipcw1MC_cox_hr_LB_sw)) ///
(return(ipcw1MC_cox_hr_SE_sw)) ///
(return(ipcw1MC_cox_hr_sw)) ///
(return(ipcwn11MC_conv)) ///
(return(ipcwn11MC_cdf)) ///
(return(ipcwn11MC_cds)) ///
(return(ipcwn11MC_omit)) ///
(return(ipcwn21MC_conv)) ///
(return(maxk1MC)) ///
(return(mink1MC)) ///
(return(ipcwSM_adj_fpm_con_conv_uw)) ///
(return(ipcwSM_adj_auc_con_UB_uw)) ///
(return(ipcwSM_adj_auc_con_LB_uw)) ///
(return(ipcwSM_adj_auc_con_uw)) ///
(return(ipcwSM_adj_fpm_con_conv_sw)) ///
(return(ipcwSM_adj_auc_con_UB_sw)) ///
(return(ipcwSM_adj_auc_con_LB_sw)) ///
(return(ipcwSM_adj_auc_con_sw)) ///
(return(ipcwSM_sweight_cv_uw)) ///
(return(ipcwSM_sweight_sd_uw)) ///
(return(ipcwSM_sweight_mean_uw)) ///
(return(ipcwSM_sweight_max_uw)) ///
(return(ipcwSM_sweight_min_uw)) ///
(return(ipcwSM_sweight_cv_sw)) ///
(return(ipcwSM_sweight_sd_sw)) ///
(return(ipcwSM_sweight_mean_sw)) ///
(return(ipcwSM_sweight_max_sw)) ///
(return(ipcwSM_sweight_min_sw)) ///
(return(ipcw3SM_cdf_uw)) ///
(return(ipcw3SM_cds_uw)) ///
(return(ipcw3SM_omit_uw)) ///
(return(ipcw3SM_conv_uw)) ///
(return(ipcwSM_cox_hr_UB_uw)) ///
(return(ipcwSM_cox_hr_LB_uw)) ///
(return(ipcwSM_cox_hr_SE_uw)) ///
(return(ipcwSM_cox_hr_uw)) ///
(return(ipcw3SM_cdf_sw)) ///
(return(ipcw3SM_cds_sw)) ///
(return(ipcw3SM_omit_sw)) ///
(return(ipcw3SM_conv_sw)) ///
(return(ipcwSM_cox_hr_UB_sw)) ///
(return(ipcwSM_cox_hr_LB_sw)) ///
(return(ipcwSM_cox_hr_SE_sw)) ///
(return(ipcwSM_cox_hr_sw)) ///
(return(ipcwn21SM_conv)) ///
(return(ipcwn22SM_cdf)) ///
(return(ipcwn22SM_cds)) ///
(return(ipcwn22SM_omit)) ///
(return(ipcwn22SM_conv)) ///
(return(ipcwn1SM_conv)) ///
(return(ipcwn1SM_cdf)) ///
(return(ipcwn1SM_cds)) ///
(return(ipcwn1SM_omit)) ///
(return(ipcwn2SM_conv)) ///
(return(maxkSM)) ///
(return(minkSM)) ///
(return(tseg1MC_adj_fpm_con_conv)) ///
(return(tseg1MC_adj_auc_con_UB)) ///
(return(tseg1MC_adj_auc_con_LB)) ///
(return(tseg1MC_adj_auc_con)) ///
(return(tseg1MC_stci_con_se)) ///
(return(tseg1MC_stci_con_ub)) ///
(return(tseg1MC_stci_con_lb)) ///
(return(tseg1MC_stci_con_mean)) ///
(return(tseg1MC_adj_fpm_conv)) ///
(return(tseg1MC_adj_fpm_hr_UB)) ///
(return(tseg1MC_adj_fpm_hr_LB)) ///
(return(tseg1MC_adj_fpm_hr_SE)) ///
(return(tseg1MC_adj_fpm_hr)) ///
(return(tseg1MC_af_conv1)) ///
(return(tseg1MC_af_UB)) ///
(return(tseg1MC_af_LB)) ///
(return(tseg1MC_af)) ///
(return(tseg1MC_psi)) ///
(return(tsegSM_adj_fpm_con_conv)) ///
(return(tsegSM_adj_auc_con_UB)) ///
(return(tsegSM_adj_auc_con_LB)) ///
(return(tsegSM_adj_auc_con)) ///
(return(tsegSM_stci_con_se)) ///
(return(tsegSM_stci_con_ub)) ///
(return(tsegSM_stci_con_lb)) ///
(return(tsegSM_stci_con_mean)) ///
(return(tsegSM_adj_fpm_conv)) ///
(return(tsegSM_adj_fpm_hr_UB)) ///
(return(tsegSM_adj_fpm_hr_LB)) ///
(return(tsegSM_adj_fpm_hr_SE)) ///
(return(tsegSM_adj_fpm_hr)) ///
(return(tsegSM_af_conv1)) ///
(return(tsegSM_af_UB1)) ///
(return(tsegSM_af_LB1)) ///
(return(tsegSM_af1)) ///
(return(tsegSM_psi1)) ///
(return(tsegSM_af_conv2)) ///
(return(tsegSM_af_UB2)) ///
(return(tsegSM_af_LB2)) ///
(return(tsegSM_af2)) ///
(return(tsegSM_psi2)) ///
(return(tsegNR1MC_adj_fpm_con_conv)) ///
(return(tsegNR1MC_adj_auc_con_UB)) ///
(return(tsegNR1MC_adj_auc_con_LB)) ///
(return(tsegNR1MC_adj_auc_con)) ///
(return(tsegNR1MC_stci_con_se)) ///
(return(tsegNR1MC_stci_con_ub)) ///
(return(tsegNR1MC_stci_con_lb)) ///
(return(tsegNR1MC_stci_con_mean)) ///
(return(tsegNR1MC_adj_fpm_conv)) ///
(return(tsegNR1MC_adj_fpm_hr_UB)) ///
(return(tsegNR1MC_adj_fpm_hr_LB)) ///
(return(tsegNR1MC_adj_fpm_hr_SE)) ///
(return(tsegNR1MC_adj_fpm_hr)) ///
(return(tsegNR1MC_af_conv1)) ///
(return(tsegNR1MC_af_UB)) ///
(return(tsegNR1MC_af_LB)) ///
(return(tsegNR1MC_af)) ///
(return(tsegNR1MC_psi)) ///
(return(tsegNRSM_adj_fpm_con_conv)) ///
(return(tsegNRSM_adj_auc_con_UB)) ///
(return(tsegNRSM_adj_auc_con_LB)) ///
(return(tsegNRSM_adj_auc_con)) ///
(return(tsegNRSM_stci_con_se)) ///
(return(tsegNRSM_stci_con_ub)) ///
(return(tsegNRSM_stci_con_lb)) ///
(return(tsegNRSM_stci_con_mean)) ///
(return(tsegNRSM_adj_fpm_conv)) ///
(return(tsegNRSM_adj_fpm_hr_UB)) ///
(return(tsegNRSM_adj_fpm_hr_LB)) ///
(return(tsegNRSM_adj_fpm_hr_SE)) ///
(return(tsegNRSM_adj_fpm_hr)) ///
(return(tsegNRSM_af_conv1)) ///
(return(tsegNRSM_af_UB1)) ///
(return(tsegNRSM_af_LB1)) ///
(return(tsegNRSM_af1)) ///
(return(tsegNRSM_psi1)) ///
(return(tsegNRSM_af_conv2)) ///
(return(tsegNRSM_af_UB2)) ///
(return(tsegNRSM_af_LB2)) ///
(return(tsegNRSM_af2)) ///
(return(tsegNRSM_psi2)) ///
(return(tse1MS_adj_fpm_con_conv)) ///
(return(tse1MS_adj_auc_con_UB)) ///
(return(tse1MS_adj_auc_con_LB)) ///
(return(tse1MS_adj_auc_con)) ///
(return(tse1MS_stci_con_se)) ///
(return(tse1MS_stci_con_ub)) ///
(return(tse1MS_stci_con_lb)) ///
(return(tse1MS_stci_con_mean)) ///
(return(tse1MS_adj_fpm_conv)) ///
(return(tse1MS_adj_fpm_hr_UB)) ///
(return(tse1MS_adj_fpm_hr_LB)) ///
(return(tse1MS_adj_fpm_hr_SE)) ///
(return(tse1MS_adj_fpm_hr)) ///
(return(tse1MS_af_conv1)) ///
(return(tse1MS_af_UB1)) ///
(return(tse1MS_af_LB1)) ///
(return(tse1MS_af1)) ///
(return(tse1MS_psi1)) ///
(return(tse1MS_af_UB2)) ///
(return(tse1MS_af_LB2)) ///
(return(tse1MS_af2)) ///
(return(tse1MS_psi2)) ///
(return(tse1MC_adj_fpm_con_conv)) ///
(return(tse1MC_adj_auc_con_UB)) ///
(return(tse1MC_adj_auc_con_LB)) ///
(return(tse1MC_adj_auc_con)) ///
(return(tse1MC_stci_con_se)) ///
(return(tse1MC_stci_con_ub)) ///
(return(tse1MC_stci_con_lb)) ///
(return(tse1MC_stci_con_mean)) ///
(return(tse1MC_adj_fpm_conv)) ///
(return(tse1MC_adj_fpm_hr_UB)) ///
(return(tse1MC_adj_fpm_hr_LB)) ///
(return(tse1MC_adj_fpm_hr_SE)) ///
(return(tse1MC_adj_fpm_hr)) ///
(return(tse1MC_af_conv1)) ///
(return(tse1MC_af_UB)) ///
(return(tse1MC_af_LB)) ///
(return(tse1MC_af)) ///
(return(tse1MC_psi)) ///
(return(tseSM_adj_fpm_con_conv)) ///
(return(tseSM_adj_auc_con_UB)) ///
(return(tseSM_adj_auc_con_LB)) ///
(return(tseSM_adj_auc_con)) ///
(return(tseSM_stci_con_se)) ///
(return(tseSM_stci_con_ub)) ///
(return(tseSM_stci_con_lb)) ///
(return(tseSM_stci_con_mean)) ///
(return(tseSM_adj_fpm_conv)) ///
(return(tseSM_adj_fpm_hr_UB)) ///
(return(tseSM_adj_fpm_hr_LB)) ///
(return(tseSM_adj_fpm_hr_SE)) ///
(return(tseSM_adj_fpm_hr)) ///
(return(tseSM_af_conv1)) ///
(return(tseSM_af_UB1)) ///
(return(tseSM_af_LB1)) ///
(return(tseSM_af1)) ///
(return(tseSM_psi1)) ///  
(return(tseSM_af_conv2)) ///
(return(tseSM_af_UB2)) ///
(return(tseSM_af_LB2)) ///
(return(tseSM_af2)) ///
(return(tseSM_psi2)) ///  
(return(tseNR1MS_adj_fpm_con_conv)) ///
(return(tseNR1MS_adj_auc_con_UB)) ///
(return(tseNR1MS_adj_auc_con_LB)) ///
(return(tseNR1MS_adj_auc_con)) ///
(return(tseNR1MS_stci_con_se)) ///
(return(tseNR1MS_stci_con_ub)) ///
(return(tseNR1MS_stci_con_lb)) ///
(return(tseNR1MS_stci_con_mean)) ///
(return(tseNR1MS_adj_fpm_conv)) ///
(return(tseNR1MS_adj_fpm_hr_UB)) ///
(return(tseNR1MS_adj_fpm_hr_LB)) ///
(return(tseNR1MS_adj_fpm_hr_SE)) ///
(return(tseNR1MS_adj_fpm_hr)) ///
(return(tseNR1MS_af_conv1)) ///
(return(tseNR1MS_af_UB1)) ///
(return(tseNR1MS_af_LB1)) ///
(return(tseNR1MS_af1)) ///
(return(tseNR1MS_psi1)) ///
(return(tseNR1MS_af_UB2)) ///
(return(tseNR1MS_af_LB2)) ///
(return(tseNR1MS_af2)) ///
(return(tseNR1MS_psi2)) ///
(return(tseNR1MC_adj_fpm_con_conv)) ///
(return(tseNR1MC_adj_auc_con_UB)) ///
(return(tseNR1MC_adj_auc_con_LB)) ///
(return(tseNR1MC_adj_auc_con)) ///
(return(tseNR1MC_stci_con_se)) ///
(return(tseNR1MC_stci_con_ub)) ///
(return(tseNR1MC_stci_con_lb)) ///
(return(tseNR1MC_stci_con_mean)) ///
(return(tseNR1MC_adj_fpm_conv)) ///
(return(tseNR1MC_adj_fpm_hr_UB)) ///
(return(tseNR1MC_adj_fpm_hr_LB)) ///
(return(tseNR1MC_adj_fpm_hr_SE)) ///
(return(tseNR1MC_adj_fpm_hr)) ///
(return(tseNR1MC_af_conv1)) ///
(return(tseNR1MC_af_UB)) ///
(return(tseNR1MC_af_LB)) ///
(return(tseNR1MC_af)) ///
(return(tseNR1MC_psi)) ///
(return(tseNRSM_adj_fpm_con_conv)) ///
(return(tseNRSM_adj_auc_con_UB)) ///
(return(tseNRSM_adj_auc_con_LB)) ///
(return(tseNRSM_adj_auc_con)) ///
(return(tseNRSM_stci_con_se)) ///
(return(tseNRSM_stci_con_ub)) ///
(return(tseNRSM_stci_con_lb)) ///
(return(tseNRSM_stci_con_mean)) ///
(return(tseNRSM_adj_fpm_conv)) ///
(return(tseNRSM_adj_fpm_hr_UB)) ///
(return(tseNRSM_adj_fpm_hr_LB)) ///
(return(tseNRSM_adj_fpm_hr_SE)) ///
(return(tseNRSM_adj_fpm_hr)) ///
(return(tseNRSM_af_conv1)) ///
(return(tseNRSM_af_UB1)) ///
(return(tseNRSM_af_LB1)) ///
(return(tseNRSM_af1)) ///
(return(tseNRSM_psi1)) ///
(return(tseNRSM_af_conv2)) ///
(return(tseNRSM_af_UB2)) ///
(return(tseNRSM_af_LB2)) ///
(return(tseNRSM_af2)) ///
(return(tseNRSM_psi2)) ///
(state1) (state2) (state3)	
end

postfile buffer double xo_number ///
cens_number ///
cens_number_con ///
prog_number ///
prog_number_con ///
con_number ///
cens_number_xo ///
cat_number ///
cat_number_xo ///
cat_number_noxo ///
T1_TR ///
T2_TR ///
xo_proportion ///
T1_proportion ///
T2_proportion ///
censor_proportions ///
N_bad_con_noxo ///
N_bad_con ///
N_bad_exp ///
N_bad_T1 ///
N_bad_T2 ///
N_meta_con_noxo ///
N_meta_con ///
N_meta_exp ///
N_meta_T1 ///
N_meta_T2 ///
simtrue_fpmcon_conv ///
simtruefpmconauc_UB ///
simtruefpmconauc_LB ///
simtruefpmconauc ///
simtrue_fpmexp_conv ///
simtruefpmexpauc_UB ///
simtruefpmexpauc_LB ///
simtruefpmexpauc ///
simtrue_weib_conv ///
simtrue_weib_hr ///
simtrue_weibwbprog_conv ///
simtrue_weibwbprog_hr ///
simtrue_fpm_conv ///
simtrue_fpm_hr_UB ///
simtrue_fpm_hr_LB ///
simtrue_fpm_hr_SE ///
simtrue_fpm_hr ///
simtrue_fpmwbrog_conv ///
simtrue_fpmwbprog_hr ///
simtrueexpstcise ///
simtrueexpstciub ///
simtrueexpstcilb ///
simtrueexpstcimean ///
simtrueconstcise ///
simtrueconstciub ///
simtrueconstcilb ///
simtrueconstcimean ///
simtrue_cox_hr_UB ///
simtrue_cox_hr_LB ///
simtrue_cox_hr_SE ///
simtrue_cox_hr ///
itt_stci_con_mean ///
itt_stci_con_se ///
itt_stci_con_lb ///
itt_stci_con_ub ///
itt_auc_con ///
itt_auc_con_LB ///
itt_auc_con_UB ///
itt_auc_con_conv ///
itt_cox_hr ///
itt_cox_hr_SE ///
itt_cox_hr_LB ///
itt_cox_hr_UB ///
itt_fpm_hr ///
itt_fpm_hr_SE ///
itt_fpm_hr_LB ///
itt_fpm_hr_UB ///
itt_fpm_hr_conv ///
exp_fpm_conv ///
RPSFTM ///
RPSFTM_LB ///
RPSFTM_UB ///
RPSFTM_fpm_hr ///
RPSFTM_fpm_hr_SE ///
RPSFTM_fpm_hr_LB ///
RPSFTM_fpm_hr_UB ///
RPSFTM_fpm_hr_conv ///
RPSFTM_stci_con_mean ///
RPSFTM_stci_con_lb ///
RPSFTM_stci_con_ub ///
RPSFTM_stci_con_se ///
RPSFTM_sfunc_auc_con ///
RPSFTM_sfunc_auc_con_LB ///
RPSFTM_sfunc_auc_con_UB ///
RPSFTM_adj_fpm_con_conv ///
RPSFTMNR ///
RPSFTMNR_LB ///
RPSFTMNR_UB ///
RPSFTMNR_fpm_hr ///
RPSFTMNR_fpm_hr_SE ///
RPSFTMNR_fpm_hr_LB ///
RPSFTMNR_fpm_hr_UB ///
RPSFTMNR_fpm_hr_conv ///
RPSFTMNR_stci_con_mean ///
RPSFTMNR_stci_con_lb ///
RPSFTMNR_stci_con_ub ///
RPSFTMNR_stci_con_se ///
RPSFTMNR_sfunc_auc_con ///
RPSFTMNR_sfunc_auc_con_LB ///
RPSFTMNR_sfunc_auc_con_UB ///
RPSFTMNR_adj_fpm_con_conv /// 
ipcw1MSXP_adj_fpm_con_conv_uw ///
ipcw1MSXP_adj_auc_con_UB_uw ///
ipcw1MSXP_adj_auc_con_LB_uw ///
ipcw1MSXP_adj_auc_con_uw ///
ipcw1MSXP_adj_fpm_con_conv_sw ///
ipcw1MSXP_adj_auc_con_UB_sw ///
ipcw1MSXP_adj_auc_con_LB_sw ///
ipcw1MSXP_adj_auc_con_sw ///
ipcw1MSXP_sweight_cv_uw ///
ipcw1MSXP_sweight_sd_uw ///
ipcw1MSXP_sweight_mean_uw ///
ipcw1MSXP_sweight_max_uw ///
ipcw1MSXP_sweight_min_uw ///
ipcw1MSXP_sweight_cv_sw ///
ipcw1MSXP_sweight_sd_sw ///
ipcw1MSXP_sweight_mean_sw ///
ipcw1MSXP_sweight_max_sw ///
ipcw1MSXP_sweight_min_sw ///
ipcw31MSXP_cdf_uw ///
ipcw31MSXP_cds_uw ///
ipcw31MSXP_omit_uw ///
ipcw31MSXP_conv_uw ///
ipcw1MSXP_cox_hr_UB_uw ///
ipcw1MSXP_cox_hr_LB_uw ///
ipcw1MSXP_cox_hr_SE_uw ///
ipcw1MSXP_cox_hr_uw ///
ipcw31MSXP_cdf_sw ///
ipcw31MSXP_cds_sw ///
ipcw31MSXP_omit_sw ///
ipcw31MSXP_conv_sw ///
ipcw1MSXP_cox_hr_UB_sw ///
ipcw1MSXP_cox_hr_LB_sw ///
ipcw1MSXP_cox_hr_SE_sw ///
ipcw1MSXP_cox_hr_sw ///
ipcwn11MSXP_conv ///
ipcwn11MSXP_cdf ///
ipcwn11MSXP_cds ///
ipcwn11MSXP_omit ///
ipcwn21MSXP_conv ///
maxk1MSXP ///
mink1MSXP ///
ipcw1MS0P_adj_fpm_con_conv_uw ///
ipcw1MS0P_adj_auc_con_UB_uw ///
ipcw1MS0P_adj_auc_con_LB_uw ///
ipcw1MS0P_adj_auc_con_uw ///
ipcw1MS0P_adj_fpm_con_conv_sw ///
ipcw1MS0P_adj_auc_con_UB_sw ///
ipcw1MS0P_adj_auc_con_LB_sw ///
ipcw1MS0P_adj_auc_con_sw ///
ipcw1MS0P_sweight_cv_uw ///
ipcw1MS0P_sweight_sd_uw ///
ipcw1MS0P_sweight_mean_uw ///
ipcw1MS0P_sweight_max_uw ///
ipcw1MS0P_sweight_min_uw ///
ipcw1MS0P_sweight_cv_sw ///
ipcw1MS0P_sweight_sd_sw ///
ipcw1MS0P_sweight_mean_sw ///
ipcw1MS0P_sweight_max_sw ///
ipcw1MS0P_sweight_min_sw ///
ipcw31MS0P_cdf_uw ///
ipcw31MS0P_cds_uw ///
ipcw31MS0P_omit_uw ///
ipcw31MS0P_conv_uw ///
ipcw1MS0P_cox_hr_UB_uw ///
ipcw1MS0P_cox_hr_LB_uw ///
ipcw1MS0P_cox_hr_SE_uw ///
ipcw1MS0P_cox_hr_uw ///
ipcw31MS0P_cdf_sw ///
ipcw31MS0P_cds_sw ///
ipcw31MS0P_omit_sw ///
ipcw31MS0P_conv_sw ///
ipcw1MS0P_cox_hr_UB_sw ///
ipcw1MS0P_cox_hr_LB_sw ///
ipcw1MS0P_cox_hr_SE_sw ///
ipcw1MS0P_cox_hr_sw ///
ipcwn11MS0P_conv ///
ipcwn11MS0P_cdf ///
ipcwn11MS0P_cds ///
ipcwn11MS0P_omit ///
ipcwn21MS0P_conv ///
maxk1MS0P ///
mink1MS0P ///
ipcw1MC_adj_fpm_con_conv_uw ///
ipcw1MC_adj_auc_con_UB_uw ///
ipcw1MC_adj_auc_con_LB_uw ///
ipcw1MC_adj_auc_con_uw ///
ipcw1MC_adj_fpm_con_conv_sw ///
ipcw1MC_adj_auc_con_UB_sw ///
ipcw1MC_adj_auc_con_LB_sw ///
ipcw1MC_adj_auc_con_sw ///
ipcw1MC_sweight_cv_uw ///
ipcw1MC_sweight_sd_uw ///
ipcw1MC_sweight_mean_uw ///
ipcw1MC_sweight_max_uw ///
ipcw1MC_sweight_min_uw ///
ipcw1MC_sweight_cv_sw ///
ipcw1MC_sweight_sd_sw ///
ipcw1MC_sweight_mean_sw ///
ipcw1MC_sweight_max_sw ///
ipcw1MC_sweight_min_sw ///
ipcw31MC_cdf_uw ///
ipcw31MC_cds_uw ///
ipcw31MC_omit_uw ///
ipcw31MC_conv_uw ///
ipcw1MC_cox_hr_UB_uw ///
ipcw1MC_cox_hr_LB_uw ///
ipcw1MC_cox_hr_SE_uw ///
ipcw1MC_cox_hr_uw ///
ipcw31MC_cdf_sw ///
ipcw31MC_cds_sw ///
ipcw31MC_omit_sw ///
ipcw31MC_conv_sw ///
ipcw1MC_cox_hr_UB_sw ///
ipcw1MC_cox_hr_LB_sw ///
ipcw1MC_cox_hr_SE_sw ///
ipcw1MC_cox_hr_sw ///
ipcwn11MC_conv ///
ipcwn11MC_cdf ///
ipcwn11MC_cds ///
ipcwn11MC_omit ///
ipcwn21MC_conv ///
maxk1MC ///
mink1MC ///
ipcwSM_adj_fpm_con_conv_uw ///
ipcwSM_adj_auc_con_UB_uw ///
ipcwSM_adj_auc_con_LB_uw ///
ipcwSM_adj_auc_con_uw ///
ipcwSM_adj_fpm_con_conv_sw ///
ipcwSM_adj_auc_con_UB_sw ///
ipcwSM_adj_auc_con_LB_sw ///
ipcwSM_adj_auc_con_sw ///
ipcwSM_sweight_cv_uw ///
ipcwSM_sweight_sd_uw ///
ipcwSM_sweight_mean_uw ///
ipcwSM_sweight_max_uw ///
ipcwSM_sweight_min_uw ///
ipcwSM_sweight_cv_sw ///
ipcwSM_sweight_sd_sw ///
ipcwSM_sweight_mean_sw ///
ipcwSM_sweight_max_sw ///
ipcwSM_sweight_min_sw ///
ipcw3SM_cdf_uw ///
ipcw3SM_cds_uw ///
ipcw3SM_omit_uw ///
ipcw3SM_conv_uw ///
ipcwSM_cox_hr_UB_uw ///
ipcwSM_cox_hr_LB_uw ///
ipcwSM_cox_hr_SE_uw ///
ipcwSM_cox_hr_uw ///
ipcw3SM_cdf_sw ///
ipcw3SM_cds_sw ///
ipcw3SM_omit_sw ///
ipcw3SM_conv_sw ///
ipcwSM_cox_hr_UB_sw ///
ipcwSM_cox_hr_LB_sw ///
ipcwSM_cox_hr_SE_sw ///
ipcwSM_cox_hr_sw ///
ipcwn21SM_conv ///
ipcwn22SM_cdf ///
ipcwn22SM_cds ///
ipcwn22SM_omit ///
ipcwn22SM_conv ///
ipcwn1SM_conv ///
ipcwn1SM_cdf ///
ipcwn1SM_cds ///
ipcwn1SM_omit ///
ipcwn2SM_conv ///
maxkSM ///
minkSM ///
tseg1MC_adj_fpm_con_conv ///
tseg1MC_adj_auc_con_UB ///
tseg1MC_adj_auc_con_LB ///
tseg1MC_adj_auc_con ///
tseg1MC_stci_con_se ///
tseg1MC_stci_con_ub ///
tseg1MC_stci_con_lb ///
tseg1MC_stci_con_mean ///
tseg1MC_adj_fpm_conv ///
tseg1MC_adj_fpm_hr_UB ///
tseg1MC_adj_fpm_hr_LB ///
tseg1MC_adj_fpm_hr_SE ///
tseg1MC_adj_fpm_hr ///
tseg1MC_af_conv1 ///
tseg1MC_af_UB ///
tseg1MC_af_LB ///
tseg1MC_af ///
tseg1MC_psi ///
tsegSM_adj_fpm_con_conv ///
tsegSM_adj_auc_con_UB ///
tsegSM_adj_auc_con_LB ///
tsegSM_adj_auc_con ///
tsegSM_stci_con_se ///
tsegSM_stci_con_ub ///
tsegSM_stci_con_lb ///
tsegSM_stci_con_mean ///
tsegSM_adj_fpm_conv ///
tsegSM_adj_fpm_hr_UB ///
tsegSM_adj_fpm_hr_LB ///
tsegSM_adj_fpm_hr_SE ///
tsegSM_adj_fpm_hr ///
tsegSM_af_conv1 ///
tsegSM_af_UB1 ///
tsegSM_af_LB1 ///
tsegSM_af1 ///
tsegSM_psi1 ///
tsegSM_af_conv2 ///
tsegSM_af_UB2 ///
tsegSM_af_LB2 ///
tsegSM_af2 ///
tsegSM_psi2 ///
tsegNR1MC_adj_fpm_con_conv ///
tsegNR1MC_adj_auc_con_UB ///
tsegNR1MC_adj_auc_con_LB ///
tsegNR1MC_adj_auc_con ///
tsegNR1MC_stci_con_se ///
tsegNR1MC_stci_con_ub ///
tsegNR1MC_stci_con_lb ///
tsegNR1MC_stci_con_mean ///
tsegNR1MC_adj_fpm_conv ///
tsegNR1MC_adj_fpm_hr_UB ///
tsegNR1MC_adj_fpm_hr_LB ///
tsegNR1MC_adj_fpm_hr_SE ///
tsegNR1MC_adj_fpm_hr ///
tsegNR1MC_af_conv1 ///
tsegNR1MC_af_UB ///
tsegNR1MC_af_LB ///
tsegNR1MC_af ///
tsegNR1MC_psi ///
tsegNRSM_adj_fpm_con_conv ///
tsegNRSM_adj_auc_con_UB ///
tsegNRSM_adj_auc_con_LB ///
tsegNRSM_adj_auc_con ///
tsegNRSM_stci_con_se ///
tsegNRSM_stci_con_ub ///
tsegNRSM_stci_con_lb ///
tsegNRSM_stci_con_mean ///
tsegNRSM_adj_fpm_conv ///
tsegNRSM_adj_fpm_hr_UB ///
tsegNRSM_adj_fpm_hr_LB ///
tsegNRSM_adj_fpm_hr_SE ///
tsegNRSM_adj_fpm_hr ///
tsegNRSM_af_conv1 ///
tsegNRSM_af_UB1 ///
tsegNRSM_af_LB1 ///
tsegNRSM_af1 ///
tsegNRSM_psi1 ///
tsegNRSM_af_conv2 ///
tsegNRSM_af_UB2 ///
tsegNRSM_af_LB2 ///
tsegNRSM_af2 ///
tsegNRSM_psi2 ///
tse1MS_adj_fpm_con_conv ///
tse1MS_adj_auc_con_UB ///
tse1MS_adj_auc_con_LB ///
tse1MS_adj_auc_con ///
tse1MS_stci_con_se ///
tse1MS_stci_con_ub ///
tse1MS_stci_con_lb ///
tse1MS_stci_con_mean ///
tse1MS_adj_fpm_conv ///
tse1MS_adj_fpm_hr_UB ///
tse1MS_adj_fpm_hr_LB ///
tse1MS_adj_fpm_hr_SE ///
tse1MS_adj_fpm_hr ///
tse1MS_af_conv1 ///
tse1MS_af_UB1 ///
tse1MS_af_LB1 ///
tse1MS_af1 ///
tse1MS_psi1 ///
tse1MS_af_UB2 ///
tse1MS_af_LB2 ///
tse1MS_af2 ///
tse1MS_psi2 ///
tse1MC_adj_fpm_con_conv ///
tse1MC_adj_auc_con_UB ///
tse1MC_adj_auc_con_LB ///
tse1MC_adj_auc_con ///
tse1MC_stci_con_se ///
tse1MC_stci_con_ub ///
tse1MC_stci_con_lb ///
tse1MC_stci_con_mean ///
tse1MC_adj_fpm_conv ///
tse1MC_adj_fpm_hr_UB ///
tse1MC_adj_fpm_hr_LB ///
tse1MC_adj_fpm_hr_SE ///
tse1MC_adj_fpm_hr ///
tse1MC_af_conv1 ///
tse1MC_af_UB ///
tse1MC_af_LB ///
tse1MC_af ///
tse1MC_psi ///
tseSM_adj_fpm_con_conv ///
tseSM_adj_auc_con_UB ///
tseSM_adj_auc_con_LB ///
tseSM_adj_auc_con ///
tseSM_stci_con_se ///
tseSM_stci_con_ub ///
tseSM_stci_con_lb ///
tseSM_stci_con_mean ///
tseSM_adj_fpm_conv ///
tseSM_adj_fpm_hr_UB ///
tseSM_adj_fpm_hr_LB ///
tseSM_adj_fpm_hr_SE ///
tseSM_adj_fpm_hr ///
tseSM_af_conv1 ///
tseSM_af_UB1 ///
tseSM_af_LB1 ///
tseSM_af1 ///
tseSM_psi1 /// 
tseSM_af_conv2 /// 
tseSM_af_UB2 ///
tseSM_af_LB2 ///
tseSM_af2 ///
tseSM_psi2 /// 
tseNR1MS_adj_fpm_con_conv ///
tseNR1MS_adj_auc_con_UB ///
tseNR1MS_adj_auc_con_LB ///
tseNR1MS_adj_auc_con ///
tseNR1MS_stci_con_se ///
tseNR1MS_stci_con_ub ///
tseNR1MS_stci_con_lb ///
tseNR1MS_stci_con_mean ///
tseNR1MS_adj_fpm_conv ///
tseNR1MS_adj_fpm_hr_UB ///
tseNR1MS_adj_fpm_hr_LB ///
tseNR1MS_adj_fpm_hr_SE ///
tseNR1MS_adj_fpm_hr ///
tseNR1MS_af_conv1 ///
tseNR1MS_af_UB1 ///
tseNR1MS_af_LB1 ///
tseNR1MS_af1 ///
tseNR1MS_psi1 ///
tseNR1MS_af_UB2 ///
tseNR1MS_af_LB2 ///
tseNR1MS_af2 ///
tseNR1MS_psi2 ///
tseNR1MC_adj_fpm_con_conv ///
tseNR1MC_adj_auc_con_UB ///
tseNR1MC_adj_auc_con_LB ///
tseNR1MC_adj_auc_con ///
tseNR1MC_stci_con_se ///
tseNR1MC_stci_con_ub ///
tseNR1MC_stci_con_lb ///
tseNR1MC_stci_con_mean ///
tseNR1MC_adj_fpm_conv ///
tseNR1MC_adj_fpm_hr_UB ///
tseNR1MC_adj_fpm_hr_LB ///
tseNR1MC_adj_fpm_hr_SE ///
tseNR1MC_adj_fpm_hr ///
tseNR1MC_af_conv1 ///
tseNR1MC_af_UB ///
tseNR1MC_af_LB ///
tseNR1MC_af ///
tseNR1MC_psi ///
tseNRSM_adj_fpm_con_conv ///
tseNRSM_adj_auc_con_UB ///
tseNRSM_adj_auc_con_LB ///
tseNRSM_adj_auc_con ///
tseNRSM_stci_con_se ///
tseNRSM_stci_con_ub ///
tseNRSM_stci_con_lb ///
tseNRSM_stci_con_mean ///
tseNRSM_adj_fpm_conv ///
tseNRSM_adj_fpm_hr_UB ///
tseNRSM_adj_fpm_hr_LB ///
tseNRSM_adj_fpm_hr_SE ///
tseNRSM_adj_fpm_hr ///
tseNRSM_af_conv1 ///
tseNRSM_af_UB1 ///
tseNRSM_af_LB1 ///
tseNRSM_af1 ///
tseNRSM_psi1 ///
tseNRSM_af_conv2 ///
tseNRSM_af_UB2 ///
tseNRSM_af_LB2 ///
tseNRSM_af2 ///
tseNRSM_psi2 ///  
str2000(state1 state2 state3) ///
 using Redstar1, replace 

simulate, reps(1000): Redstar1
postclose buffer
